# Supplementary material for: N-(4-Chloro­phenyl­sulfon­yl)-2-methyl­propanamide
Source: Acta Crystallogr Sect E Struct Rep Online. 2011 Aug 6;67(Pt 9):o2274. doi: 10.1107/S1600536811031394 (PMC3200645; doi:10.1107/S1600536811031394)
Supplement: Supplementary file 2 [file e-67-o2274-Isup2.hkl]

# 
# h,k,l, Fc-squared, Fo-squared, sigma(Fo-squared) and status flag 
# 
data_I
_shelx_title ' SA20 P-1' 
_shelx_refln_list_code          4 
_shelx_F_calc_maximum       96.15 
_exptl_crystal_F_000       272.00 
_reflns_d_resolution_high  0.8001 
 
loop_ 
 _symmetry_equiv_pos_as_xyz 
 'x, y, z' 
 '-x, -y, -z' 
 
_cell_length_a     6.2070 
_cell_length_b    10.3950 
_cell_length_c    10.4970 
_cell_angle_alpha  70.150 
_cell_angle_beta   79.160 
_cell_angle_gamma  86.010 
 
_shelx_F_squared_multiplier     1.000 
 
loop_ 
 _refln_index_h 
 _refln_index_k 
 _refln_index_l 
 _refln_F_squared_calc 
 _refln_F_squared_meas 
 _refln_F_squared_sigma 
 _refln_observed_status 
   1   0   0       40.19       33.84      0.50 o 
   2   0   0       62.06       90.28      1.12 o 
   3   0   0      380.88      359.82      3.45 o 
   4   0   0      208.80      221.30      1.58 o 
   5   0   0       19.50       16.43      1.75 o 
   6   0   0        6.86        8.24      1.17 o 
   7   0   0        6.61        9.01      1.41 o 
  -7   1   0        4.95        1.35      1.46 o 
  -6   1   0        1.27        1.40      1.22 o 
  -5   1   0       24.09       22.85      1.72 o 
  -4   1   0       64.46       62.47      2.28 o 
  -3   1   0       21.58       20.75      0.40 o 
  -2   1   0      207.76      207.54      0.94 o 
  -1   1   0     9244.91     9198.54     17.75 o 
   1   1   0      508.52      543.20      3.84 o 
   2   1   0      350.77      317.46      1.25 o 
   3   1   0      338.60      354.87      1.29 o 
   4   1   0       13.52        8.78      0.72 o 
   5   1   0        1.61        2.40      0.96 o 
   6   1   0       20.48       20.60      1.42 o 
   7   1   0        8.54        7.73      1.80 o 
  -7   2   0        3.16        4.79      5.64 o 
  -6   2   0        2.93        6.04      1.32 o 
  -5   2   0        1.72       -1.33      1.33 o 
  -4   2   0      163.35      165.13      1.94 o 
  -3   2   0      318.15      337.24      3.10 o 
  -2   2   0        8.54       20.19      0.80 o 
  -1   2   0      134.09      158.62      3.90 o 
   0   2   0       27.13       34.60      0.95 o 
   1   2   0      121.76      139.67      0.85 o 
   2   2   0      534.20      542.89      1.40 o 
   3   2   0        0.04        0.15      0.31 o 
   4   2   0       34.62       34.57      0.96 o 
   5   2   0        2.99        3.09      1.08 o 
   6   2   0       12.53       14.09      1.59 o 
   7   2   0        0.78        3.33      1.20 o 
  -7   3   0        1.18       -1.75      1.79 o 
  -6   3   0       10.84       13.73      2.50 o 
  -5   3   0        4.21        0.85      1.39 o 
  -4   3   0      648.81      666.61      5.22 o 
  -3   3   0        0.26       -0.38      0.57 o 
  -2   3   0      178.51      197.44      1.28 o 
  -1   3   0      694.22      699.44      1.97 o 
   0   3   0     2879.46     2996.23      5.65 o 
   1   3   0      490.76      511.78      3.97 o 
   2   3   0      136.94      129.12      6.65 o 
   3   3   0       81.44       75.05      1.36 o 
   4   3   0        4.91        5.49      0.55 o 
   5   3   0       11.33        8.83      1.56 o 
   6   3   0        4.34        2.66      1.17 o 
   7   3   0        3.22        1.19      3.45 o 
  -7   4   0        2.81       -1.06      1.95 o 
  -6   4   0        1.31        3.51      1.91 o 
  -5   4   0      236.97      241.93      3.60 o 
  -4   4   0       70.01       63.77      1.07 o 
  -3   4   0       11.29       11.09      0.71 o 
  -2   4   0      401.61      397.43      1.89 o 
  -1   4   0      852.94      857.60      2.51 o 
   0   4   0      580.54      626.65      2.40 o 
   1   4   0      415.82      436.97      2.32 o 
   2   4   0      237.68      223.45      2.51 o 
   3   4   0       11.68       10.87      0.65 o 
   4   4   0        8.33        8.16      0.61 o 
   5   4   0        4.20        1.06      0.99 o 
   6   4   0       16.40       18.04      3.99 o 
   7   4   0        0.11       -1.42      1.42 o 
  -6   5   0       13.95       17.41      1.96 o 
  -5   5   0        3.31        2.46      1.80 o 
  -4   5   0      119.50      117.03      1.32 o 
  -3   5   0        3.80        2.18      0.91 o 
  -2   5   0      236.09      237.94      1.54 o 
  -1   5   0      311.95      322.74      1.96 o 
   0   5   0      227.68      249.44      2.74 o 
   1   5   0      928.98      939.73      6.14 o 
   2   5   0        0.13        0.06      1.38 o 
   3   5   0       29.15       27.99      1.49 o 
   4   5   0        0.20        0.25      0.60 o 
   5   5   0       16.86       18.27      2.35 o 
   6   5   0       18.88       22.30      1.82 o 
  -6   6   0        8.82       10.47      1.96 o 
  -5   6   0       30.65       28.64      2.08 o 
  -4   6   0        0.02       -1.05      1.05 o 
  -3   6   0      118.00      111.54      1.62 o 
  -2   6   0       32.10       26.91      0.83 o 
  -1   6   0       64.02       53.88      2.53 o 
   0   6   0      566.90      571.74      2.59 o 
   1   6   0        4.85        9.34      0.92 o 
   2   6   0       71.56       78.10      2.20 o 
   3   6   0       23.51       20.44      4.03 o 
   4   6   0       39.98       34.15      1.24 o 
   5   6   0       43.38       43.63      2.91 o 
   6   6   0        4.63        6.93      1.48 o 
  -6   7   0        0.96       -1.68      1.86 o 
  -5   7   0       32.40       31.10      2.06 o 
  -4   7   0       32.46       30.76      1.29 o 
  -3   7   0      109.20      107.10      2.80 o 
  -2   7   0      283.57      275.39      1.72 o 
  -1   7   0        0.57        0.36      0.90 o 
   0   7   0       36.90       35.36      1.12 o 
   1   7   0       17.85       17.49      1.10 o 
   2   7   0       86.08       75.75      2.26 o 
   3   7   0       57.62       59.88      2.25 o 
   4   7   0       25.14       26.01      2.12 o 
   5   7   0        2.12       -0.63      1.83 o 
   6   7   0        6.12        4.96      1.97 o 
  -5   8   0        0.22       -1.65      1.65 o 
  -4   8   0       48.99       47.89      3.70 o 
  -3   8   0       87.49       85.60      1.62 o 
  -2   8   0        3.29        1.25      1.19 o 
  -1   8   0        2.47        2.57      2.21 o 
   0   8   0        7.69        5.50      1.01 o 
   1   8   0       85.64       76.00      1.52 o 
   2   8   0        2.30        0.01      1.77 o 
   3   8   0       16.81       16.47      1.91 o 
   4   8   0        8.42        8.94      1.82 o 
   5   8   0        0.02        1.90      1.90 o 
  -5   9   0        1.67        2.99      1.76 o 
  -4   9   0       10.97       10.19      1.70 o 
  -3   9   0        0.01        0.57      1.54 o 
  -2   9   0       11.49       12.28      1.62 o 
  -1   9   0       54.17       50.65      1.46 o 
   0   9   0       72.74       74.59      3.05 o 
   1   9   0       26.83       25.30      1.64 o 
   2   9   0       26.22       23.83      1.97 o 
   3   9   0        3.44       -0.31      1.78 o 
   4   9   0        1.48        6.44      1.71 o 
   5   9   0        0.01       11.13      1.75 o 
  -3  10   0       10.50        7.84      1.92 o 
  -2  10   0       34.71       30.25      2.08 o 
  -1  10   0       41.70       42.10      3.84 o 
   0  10   0       16.92       16.47      1.26 o 
   1  10   0        7.69        7.76      1.24 o 
   2  10   0       16.76       14.07      2.05 o 
   3  10   0        8.29        2.72      1.90 o 
   4  10   0        1.53       12.32      1.79 o 
  -3  11   0        4.64        8.46      1.90 o 
  -2  11   0       34.62       38.56      2.38 o 
  -1  11   0        0.42        3.15      1.20 o 
   0  11   0        0.19        5.89      5.60 o 
   1  11   0       30.85       38.22      2.20 o 
   2  11   0       30.97       26.79      2.39 o 
   3  11   0        1.23        2.19      1.82 o 
   0  12   0        9.99        8.40      5.00 o 
   1  12   0        1.25        1.53      1.90 o 
  -2 -11   1       23.95       14.80      2.16 o 
  -1 -11   1       68.09       54.78      2.57 o 
   0 -11   1        0.43        2.04      1.89 o 
   1 -11   1       26.63       33.93      1.58 o 
   2 -11   1       32.30       31.61      1.54 o 
  -3 -10   1       20.38       15.17      2.15 o 
  -2 -10   1       77.41       76.12      2.80 o 
   0 -10   1        0.68       -1.60      1.60 o 
   1 -10   1       45.25       44.01      3.15 o 
   2 -10   1       17.89       10.39      2.28 o 
   3 -10   1        0.03       -1.75      1.75 o 
   4 -10   1        0.13       -1.44      1.44 o 
  -4  -9   1        4.30        7.81      1.70 o 
  -3  -9   1       19.39       19.69      2.22 o 
  -2  -9   1        1.64        2.67      1.74 o 
  -1  -9   1        9.04       10.91      1.81 o 
   0  -9   1       58.97       60.03      1.58 o 
   1  -9   1       75.13       67.18      3.47 o 
   2  -9   1        1.63        5.81      1.46 o 
   3  -9   1        0.45        0.86      1.07 o 
   4  -9   1        2.11        3.61      1.51 o 
  -5  -8   1        3.52       10.12      1.96 o 
  -4  -8   1        3.57        5.01      1.88 o 
  -3  -8   1        1.84        2.57      1.84 o 
  -2  -8   1        7.81       11.74      1.82 o 
  -1  -8   1      156.00      154.52      2.68 o 
   0  -8   1       21.83       14.35      1.17 o 
   1  -8   1       32.80       34.46      1.29 o 
   2  -8   1        2.89        1.66      1.04 o 
   3  -8   1       45.22       37.46      2.36 o 
   4  -8   1       43.45       40.68      2.37 o 
   5  -8   1        7.79       11.60      1.93 o 
  -5  -7   1        4.95       10.52      2.08 o 
  -4  -7   1        0.00        1.29      1.88 o 
  -3  -7   1        9.33       11.17      1.88 o 
  -2  -7   1      237.17      242.42      3.32 o 
  -1  -7   1        3.93        4.95      1.48 o 
   0  -7   1        6.84        3.55      0.94 o 
   1  -7   1        2.46        4.63      1.41 o 
   2  -7   1      133.42      114.70      1.29 o 
   3  -7   1       85.31       78.08      2.18 o 
   4  -7   1       28.42       23.09      0.99 o 
   5  -7   1       21.36       17.17      2.05 o 
   6  -7   1        3.22        7.28      2.06 o 
  -6  -6   1        0.58        0.36      1.65 o 
  -5  -6   1        4.05        3.12      1.85 o 
  -4  -6   1       27.15       26.56      1.31 o 
  -3  -6   1      228.39      228.62      3.42 o 
  -2  -6   1        3.97        6.73      1.62 o 
  -1  -6   1        0.32       -1.31      1.31 o 
   0  -6   1      160.20      151.86      2.47 o 
   1  -6   1       18.55       13.62      0.97 o 
   2  -6   1      246.66      244.36      2.03 o 
   3  -6   1       63.47       57.17      1.32 o 
   4  -6   1       10.28        7.72      1.29 o 
   5  -6   1       37.79       30.04      2.12 o 
   6  -6   1        7.75        6.76      2.01 o 
  -6  -5   1        3.97        2.65      1.34 o 
  -5  -5   1       30.35       25.43      1.99 o 
  -4  -5   1       44.51       40.98      1.67 o 
  -3  -5   1        6.11        5.47      0.77 o 
  -2  -5   1        0.31        1.18      0.60 o 
  -1  -5   1      701.78      675.43      3.83 o 
   0  -5   1      616.15      650.08      3.01 o 
   1  -5   1      547.96      561.14      3.84 o 
   2  -5   1       24.04       23.04      1.96 o 
   3  -5   1       23.66       23.13      1.06 o 
   4  -5   1      370.75      353.07      7.03 o 
   5  -5   1       36.41       40.46      2.22 o 
   6  -5   1       24.64       21.01      2.18 o 
  -7  -4   1        0.47        0.05      1.23 o 
  -6  -4   1       16.96       12.63      1.24 o 
  -5  -4   1        0.07        0.25      0.89 o 
  -4  -4   1        3.01        2.61      0.96 o 
  -3  -4   1       19.60       19.11      0.71 o 
  -2  -4   1      109.68       97.91      3.06 o 
  -1  -4   1      613.34      628.26      3.36 o 
   0  -4   1       50.30       61.02      1.17 o 
   1  -4   1      101.81       95.86      1.13 o 
   2  -4   1       88.59       82.55      1.57 o 
   3  -4   1      336.42      331.41      3.32 o 
   4  -4   1       13.04       14.19      1.24 o 
   5  -4   1      124.05      125.97      1.85 o 
   6  -4   1       11.13        5.57      1.99 o 
   7  -4   1        4.05       17.64      2.27 o 
  -7  -3   1        8.95       21.28      2.31 o 
  -6  -3   1        2.39        2.86      1.44 o 
  -5  -3   1        6.95        7.31      1.45 o 
  -4  -3   1       47.49       44.45      1.85 o 
  -3  -3   1       17.94       18.64      0.69 o 
  -2  -3   1      138.49      132.81      3.57 o 
  -1  -3   1      118.75      136.66      4.52 o 
   0  -3   1       14.71        8.23      0.56 o 
   1  -3   1      593.72      618.42      2.06 o 
   2  -3   1      101.61      103.08      1.67 o 
   3  -3   1       68.57       70.57      1.06 o 
   4  -3   1      125.37      123.96      2.24 o 
   5  -3   1       11.68       10.91      1.84 o 
   7  -3   1        1.91        6.31      1.98 o 
  -7  -2   1        2.08        0.24      2.05 o 
  -6  -2   1        0.12       -0.49      1.86 o 
  -5  -2   1       29.23       29.69      1.24 o 
  -4  -2   1       33.77       33.97      1.05 o 
  -3  -2   1       52.44       51.79      1.07 o 
  -2  -2   1      104.67       94.36      1.32 o 
  -1  -2   1        3.22        8.91      1.49 o 
   0  -2   1     2313.25     2278.05      4.05 o 
   1  -2   1     1539.73     1614.60      2.81 o 
   2  -2   1      246.17      260.49      1.11 o 
   3  -2   1       34.02       36.69      2.16 o 
   4  -2   1       73.63       70.57      1.76 o 
   5  -2   1        0.39       -0.19      0.89 o 
   6  -2   1        1.95       -1.79      1.79 o 
   7  -2   1       10.33       17.24      2.07 o 
  -6  -1   1        1.56       -0.94      0.94 o 
  -5  -1   1        0.68        1.10      1.16 o 
  -4  -1   1       46.64       43.49      1.15 o 
  -3  -1   1        2.72        2.35      0.30 o 
  -2  -1   1        1.68        0.92      0.29 o 
  -1  -1   1     6108.73     6068.11     61.60 o 
   0  -1   1      953.42      920.77      2.07 o 
   1  -1   1      136.99      137.20      0.63 o 
   2  -1   1       38.66       37.14      0.65 o 
   3  -1   1      519.26      545.99      2.35 o 
   4  -1   1       77.36       84.31      1.44 o 
   5  -1   1       53.16       53.91      1.39 o 
   6  -1   1        9.06       10.45      1.42 o 
   7  -1   1        7.01       12.30      2.89 o 
  -7   0   1        0.04        6.65      2.15 o 
  -6   0   1        5.85        5.10      1.16 o 
  -5   0   1       73.18       78.41      2.98 o 
  -4   0   1      205.00      210.50      3.54 o 
  -3   0   1      331.36      343.94      4.26 o 
  -2   0   1        4.44        5.97      0.32 o 
  -1   0   1      295.23      257.53      0.86 o 
   1   0   1      465.05      508.79      1.86 o 
   2   0   1     1180.99     1181.96      2.13 o 
   3   0   1      498.26      499.75      3.91 o 
   4   0   1       80.86       77.62      1.74 o 
   5   0   1       92.96       92.58      1.38 o 
   6   0   1        5.18        2.92      0.98 o 
   7   0   1       14.49       17.76      1.12 o 
  -7   1   1        0.18       -2.01      2.01 o 
  -6   1   1       14.91       17.44      1.46 o 
  -5   1   1      150.21      146.48      2.30 o 
  -4   1   1       14.42       13.52      1.07 o 
  -3   1   1       88.35       85.89      1.51 o 
  -2   1   1       11.18        9.22      0.45 o 
  -1   1   1     2787.84     2557.49      4.08 o 
   1   1   1     1184.20     1154.03      2.77 o 
   2   1   1       45.90       50.80      1.92 o 
   3   1   1       68.51       71.84      0.82 o 
   4   1   1       31.47       27.69      0.74 o 
   5   1   1        4.02        4.24      1.48 o 
   6   1   1       43.45       43.34      1.66 o 
   7   1   1        8.25        8.64      1.25 o 
  -7   2   1        0.57       -1.43      1.59 o 
  -6   2   1       16.05       16.74      1.38 o 
  -5   2   1       95.04       94.91      1.80 o 
  -4   2   1      256.93      259.26      4.16 o 
  -3   2   1      125.72      126.47      1.05 o 
  -2   2   1      294.69      301.47      1.27 o 
  -1   2   1     2033.92     1875.23      2.55 o 
   0   2   1      130.36      120.08      1.09 o 
   1   2   1      550.02      539.52      5.92 o 
   2   2   1      433.16      401.56      2.05 o 
   3   2   1       28.01       18.53      0.92 o 
   4   2   1        1.26        0.81      0.59 o 
   5   2   1       21.38       23.93      0.92 o 
   6   2   1       46.47       53.33      3.39 o 
   7   2   1        2.65       -0.40      1.16 o 
  -7   3   1        6.16       14.59      5.46 o 
  -6   3   1       59.07       57.73      1.77 o 
  -5   3   1       43.68       46.15      1.60 o 
  -4   3   1      208.59      216.44      2.10 o 
  -3   3   1        1.39        0.63      0.55 o 
  -2   3   1      114.41      109.14      0.75 o 
  -1   3   1      194.04      193.16      0.85 o 
   0   3   1      164.99      175.97      0.72 o 
   1   3   1     1298.24     1294.61      3.65 o 
   2   3   1      157.99      156.43      1.79 o 
   3   3   1       39.39       36.18      0.90 o 
   4   3   1       50.08       48.57      1.26 o 
   5   3   1       28.21       30.18      1.26 o 
   6   3   1        2.23       -0.65      1.14 o 
   7   3   1        0.07       -0.65      1.56 o 
  -7   4   1        5.83        7.96      1.81 o 
  -6   4   1        6.40        6.32      1.59 o 
  -5   4   1       94.88       97.46      4.21 o 
  -4   4   1      173.26      172.36      1.58 o 
  -3   4   1      125.31      121.75      2.60 o 
  -2   4   1       34.62       40.51      0.70 o 
  -1   4   1      217.54      201.96      1.00 o 
   0   4   1      811.96      840.84      3.33 o 
   1   4   1      738.36      760.37      2.41 o 
   2   4   1       11.95        7.17      0.96 o 
   3   4   1      155.21      156.89      1.57 o 
   4   4   1        5.89        7.07      0.62 o 
   5   4   1       11.99       10.44      1.54 o 
   6   4   1       16.69       14.03      1.73 o 
   7   4   1        0.69        1.81      1.52 o 
  -6   5   1        0.14        3.35      1.76 o 
  -5   5   1       56.83       50.74      2.25 o 
  -4   5   1      119.30      113.26      1.68 o 
  -3   5   1       24.12       23.42      0.77 o 
  -2   5   1        0.08        0.57      0.56 o 
  -1   5   1        8.10        2.61      0.52 o 
   0   5   1      134.09      126.78      0.88 o 
   1   5   1       22.99       23.34      1.97 o 
   2   5   1      196.49      212.81      2.25 o 
   3   5   1      380.37      373.00      9.86 o 
   4   5   1       39.03       33.90      0.79 o 
   5   5   1       13.28       11.64      1.29 o 
   6   5   1       12.47       14.20      1.80 o 
   7   5   1        7.04        9.72      1.56 o 
  -6   6   1        0.34        3.23      1.80 o 
  -5   6   1       59.39       58.74      2.34 o 
  -4   6   1       48.04       43.48      1.35 o 
  -3   6   1        0.22       -0.93      0.93 o 
  -2   6   1        0.97        1.30      0.63 o 
  -1   6   1       64.14       58.81      0.79 o 
   0   6   1        3.36        2.29      0.43 o 
   1   6   1      195.57      179.13      1.62 o 
   2   6   1     1320.09     1410.20      4.88 o 
   3   6   1       21.72       24.30      1.84 o 
   4   6   1        3.60        2.50      0.90 o 
   5   6   1       44.77       54.26      5.68 o 
   6   6   1       27.31       21.81      1.81 o 
  -6   7   1        2.99        5.31      1.85 o 
  -5   7   1       43.84       47.84      2.17 o 
  -4   7   1        0.24       -0.27      1.03 o 
  -3   7   1       76.71       79.75      1.55 o 
  -2   7   1       27.91       28.42      0.83 o 
  -1   7   1        5.55        4.37      0.60 o 
   0   7   1      387.87      390.03      3.26 o 
   1   7   1      607.91      634.73      3.02 o 
   2   7   1       15.83       20.04      1.12 o 
   3   7   1       13.79       13.90      1.85 o 
   4   7   1       28.08       29.85      3.59 o 
   5   7   1       12.64       10.83      3.34 o 
  -5   8   1        0.25        4.26      1.73 o 
  -4   8   1       27.22       26.38      1.32 o 
  -3   8   1        8.50        8.97      1.70 o 
  -2   8   1        2.50        4.71      1.00 o 
  -1   8   1      370.21      375.99      2.51 o 
   0   8   1       12.27       11.18      3.96 o 
   1   8   1       13.65       12.99      1.12 o 
   2   8   1       67.77       67.76      1.48 o 
   3   8   1       77.50       75.66      2.37 o 
   5   8   1        0.42       -1.75      1.75 o 
  -5   9   1        0.64       -1.69      1.69 o 
  -4   9   1       15.19       17.25      1.47 o 
  -3   9   1        0.07        5.41      1.62 o 
  -2   9   1      204.82      203.19      3.33 o 
  -1   9   1        1.33       -0.04      1.25 o 
   0   9   1        9.76        9.97      1.57 o 
   1   9   1      166.11      169.64      2.36 o 
   2   9   1      271.37      284.89      6.04 o 
   3   9   1        0.03       -1.58      1.58 o 
   4   9   1        4.64        1.57      1.64 o 
   5   9   1        1.24       -1.44      1.44 o 
  -4  10   1        2.35       -0.24      1.56 o 
  -3  10   1       86.90       84.04      2.65 o 
  -2  10   1        0.02       -1.56      1.70 o 
  -1  10   1        2.09        1.96      1.15 o 
   0  10   1       82.88       81.36      3.88 o 
   1  10   1      218.39      227.53      2.46 o 
   2  10   1        5.71        5.06      1.97 o 
  -3  11   1        3.00        2.71      1.72 o 
  -2  11   1        0.76        2.29      1.83 o 
  -1  11   1        4.87        0.19      1.74 o 
   0  11   1       26.27       21.49      1.29 o 
   1  11   1        2.86        2.73      1.16 o 
   2  11   1        0.66        7.76      2.01 o 
   3  11   1        4.71        0.55      1.42 o 
  -2  12   1        5.80        5.26      2.04 o 
  -1  12   1        2.70        5.03      1.75 o 
   0  12   1        0.04        2.41      4.42 o 
   1  12   1        2.31        0.00      1.50 o 
   2  12   1        4.02        1.96      2.09 o 
   0 -11   2        8.74        6.14      1.90 o 
   1 -11   2       73.22       62.54      2.63 o 
   2 -11   2        0.36       10.01      1.97 o 
  -3 -10   2        0.02        7.81      2.14 o 
  -2 -10   2        3.24        8.26      1.99 o 
  -1 -10   2       19.02       19.26      2.14 o 
   0 -10   2       50.80       53.46      2.40 o 
   2 -10   2        7.42       -0.19      1.75 o 
   3 -10   2        6.49        9.72      1.78 o 
  -3  -9   2        0.14        5.00      2.07 o 
  -2  -9   2       23.78       29.93      2.13 o 
  -1  -9   2        0.96        4.83      1.72 o 
   0  -9   2        0.31       -0.62      1.62 o 
   1  -9   2        3.19        6.28      1.79 o 
   2  -9   2       43.33       47.97      1.53 o 
   3  -9   2        1.17        0.32      1.15 o 
   4  -9   2        1.16        3.57      1.71 o 
  -5  -8   2        3.04        0.03      1.62 o 
  -4  -8   2        2.65       -1.71      1.85 o 
  -3  -8   2       21.26       27.01      2.16 o 
  -2  -8   2        4.55        4.80      1.75 o 
  -1  -8   2        3.55        2.52      1.55 o 
   0  -8   2        1.08       -0.43      1.51 o 
   1  -8   2      112.46      108.48      2.41 o 
   2  -8   2        7.21        5.84      1.84 o 
   3  -8   2        0.03       -0.59      1.59 o 
   4  -8   2        8.76        7.63      1.09 o 
   5  -8   2       12.05        4.12      1.97 o 
  -5  -7   2        1.63       -0.27      1.94 o 
  -4  -7   2       13.58        9.77      1.98 o 
  -3  -7   2       44.12       46.73      2.33 o 
  -2  -7   2       19.25       19.22      1.79 o 
  -1  -7   2       74.21       77.16      2.08 o 
   0  -7   2       61.87       55.16      1.91 o 
   1  -7   2        2.80        4.57      1.47 o 
   2  -7   2       13.74       12.01      1.34 o 
   3  -7   2        0.67        0.21      1.11 o 
   4  -7   2        0.02       -0.84      0.99 o 
   5  -7   2       20.97       24.08      2.10 o 
  -6  -6   2        0.04       13.12      1.83 o 
  -5  -6   2        4.53       11.48      2.09 o 
  -4  -6   2       10.78        9.48      1.30 o 
  -3  -6   2      117.42      115.92      2.76 o 
  -2  -6   2      178.22      171.28      2.88 o 
  -1  -6   2        1.15       -0.47      1.47 o 
   0  -6   2       15.50       19.56      1.49 o 
   1  -6   2       69.27       72.94      1.79 o 
   2  -6   2      131.49      122.62      1.69 o 
   3  -6   2        7.01        6.72      1.10 o 
   4  -6   2      123.42      127.16      1.73 o 
   5  -6   2       63.14       50.53      1.50 o 
   6  -6   2        2.71        3.72      2.00 o 
  -6  -5   2        3.23        7.40      5.18 o 
  -5  -5   2        3.49        4.14      2.42 o 
  -4  -5   2       50.61       53.80      1.50 o 
  -3  -5   2      116.62      123.92      2.67 o 
  -2  -5   2        1.67        1.12      1.38 o 
  -1  -5   2        5.75        4.03      1.26 o 
   0  -5   2      577.38      584.61      3.53 o 
   1  -5   2     1007.66     1016.62      3.45 o 
   2  -5   2       18.97       18.63      1.02 o 
   3  -5   2      102.88      107.55      1.57 o 
   4  -5   2      451.88      432.80      2.68 o 
   5  -5   2        0.33        0.50      1.55 o 
   6  -5   2       10.82       17.07      2.21 o 
  -6  -4   2        7.43        5.38      1.96 o 
  -5  -4   2        0.17        0.75      0.84 o 
  -4  -4   2       47.13       46.84      1.41 o 
  -3  -4   2        5.19        1.97      0.71 o 
  -2  -4   2        2.94        3.55      0.54 o 
  -1  -4   2      591.53      531.85     11.11 o 
   0  -4   2     1133.69     1101.70      4.24 o 
   1  -4   2      119.49      130.84      1.34 o 
   2  -4   2       26.95       25.38      0.95 o 
   3  -4   2      522.26      510.97      4.71 o 
   4  -4   2       26.20       29.40      2.78 o 
   5  -4   2        0.28       -1.05      1.56 o 
   6  -4   2        0.61        2.41      1.89 o 
   7  -4   2       18.07       16.08      2.37 o 
  -6  -3   2        1.60       -1.87      1.87 o 
  -5  -3   2        2.94        1.66      1.24 o 
  -4  -3   2       16.68       17.39      1.10 o 
  -3  -3   2        0.10       -0.21      0.59 o 
  -2  -3   2       59.12       60.12      3.54 o 
  -1  -3   2        5.04        8.43      1.06 o 
   0  -3   2      791.03      784.79      3.16 o 
   1  -3   2     1172.58     1191.88      4.07 o 
   2  -3   2      148.56      126.48      4.15 o 
   3  -3   2       33.87       33.32      1.53 o 
   4  -3   2        0.90        2.05      1.00 o 
   5  -3   2        3.50        0.55      2.86 o 
   6  -3   2        5.78        5.37      4.66 o 
  -7  -2   2        0.36        6.39      2.19 o 
  -6  -2   2        0.00        3.16      1.96 o 
  -5  -2   2       17.69       16.79      1.96 o 
  -4  -2   2       43.11       39.04      0.96 o 
  -3  -2   2       25.32       25.54      0.59 o 
  -2  -2   2      235.43      253.92      2.73 o 
  -1  -2   2       73.57       71.44      1.21 o 
   0  -2   2     5015.86     4817.24     26.82 o 
   1  -2   2       72.65       64.72      1.22 o 
   2  -2   2       35.15       42.87      1.35 o 
   3  -2   2       47.35       47.29      0.86 o 
   4  -2   2        4.99        3.82      1.13 o 
   5  -2   2        4.81        1.99      1.25 o 
   6  -2   2       10.00        9.57      1.56 o 
   7  -2   2        0.56       -1.96      1.96 o 
  -7  -1   2        0.09        5.09      2.15 o 
  -6  -1   2        0.73       -1.99      1.99 o 
  -5  -1   2       26.56       22.34      1.17 o 
  -4  -1   2      141.06      149.71      3.43 o 
  -3  -1   2      497.30      497.48      3.87 o 
  -2  -1   2      125.34      125.29      0.94 o 
  -1  -1   2     6090.29     5915.65     29.06 o 
   0  -1   2     5728.61     5178.15     23.76 o 
   1  -1   2        1.55        0.66      0.89 o 
   2  -1   2      328.91      346.51      1.97 o 
   3  -1   2      205.69      196.58      1.48 o 
   4  -1   2       97.51      113.63      1.34 o 
   5  -1   2       79.50       78.94      2.12 o 
   6  -1   2        9.91        5.17      1.54 o 
   7  -1   2        1.18        2.43      2.96 o 
  -6   0   2        0.21        3.13      1.31 o 
  -5   0   2       36.28       36.04      1.34 o 
  -4   0   2       12.16       10.22      1.54 o 
  -3   0   2       51.45       54.07      0.77 o 
  -2   0   2      645.31      645.90      4.42 o 
  -1   0   2     2861.60     2872.08      3.27 o 
   0   0   2       94.61       93.50      3.54 o 
   1   0   2        2.04        4.71      0.82 o 
   2   0   2     3532.29     3469.80      6.70 o 
   3   0   2      360.91      413.15      4.29 o 
   4   0   2      176.56      170.10      3.29 o 
   5   0   2      116.51      114.27      6.09 o 
   6   0   2        2.11        0.53      1.41 o 
   7   0   2       10.60        7.51      1.25 o 
  -7   1   2        0.93        4.97      3.04 o 
  -6   1   2        2.67        3.24      2.64 o 
  -5   1   2      121.63      128.94      9.35 o 
  -4   1   2        8.00        6.08      1.04 o 
  -3   1   2       23.81       24.47      0.65 o 
  -2   1   2      497.85      543.79      2.80 o 
  -1   1   2      338.37      344.28      2.70 o 
   0   1   2      156.71      127.73      0.79 o 
   1   1   2     4157.10     4238.67     15.32 o 
   2   1   2      453.60      407.63      1.63 o 
   3   1   2       11.04       10.82      0.68 o 
   4   1   2       30.66       28.16      0.83 o 
   5   1   2       35.95       33.32      1.88 o 
   6   1   2       41.71       38.47      1.65 o 
   7   1   2        1.31        6.39      3.29 o 
  -7   2   2        0.44        7.38      1.77 o 
  -6   2   2       31.89       38.21      3.84 o 
  -5   2   2      100.74      108.42      1.86 o 
  -4   2   2      231.22      242.52      2.19 o 
  -3   2   2       21.56       19.04      0.68 o 
  -2   2   2       42.73       46.75      1.05 o 
  -1   2   2      324.17      294.28      4.53 o 
   0   2   2     2643.59     2634.98     24.60 o 
   1   2   2     4713.63     4564.86     75.47 o 
   2   2   2      184.51      195.82      1.15 o 
   3   2   2       37.33       39.13      0.83 o 
   4   2   2        0.10        0.41      0.65 o 
   5   2   2       86.22       81.62      3.47 o 
   6   2   2       10.89       11.14      1.00 o 
   7   2   2        6.07        6.78      4.81 o 
  -7   3   2        2.13        6.90      1.86 o 
  -6   3   2       47.76       43.21      1.66 o 
  -5   3   2      133.28      134.89      2.07 o 
  -4   3   2       28.12       25.78      1.53 o 
  -3   3   2       18.07       19.56      0.79 o 
  -2   3   2      983.67      973.06      2.15 o 
  -1   3   2      195.53      219.54      3.52 o 
   0   3   2      641.50      670.32      1.74 o 
   1   3   2     1767.01     1812.85      2.64 o 
   2   3   2       17.64       29.75      0.42 o 
   3   3   2        2.88        2.31      0.61 o 
   4   3   2      172.63      158.55      2.94 o 
   5   3   2       55.18       49.93      2.43 o 
   6   3   2        0.13        1.62      1.14 o 
   7   3   2        1.36        1.89      1.63 o 
  -7   4   2        1.93        4.56      1.89 o 
  -6   4   2        7.67        6.20      1.37 o 
  -5   4   2       25.79       26.77      2.06 o 
  -4   4   2        8.80        8.16      0.87 o 
  -3   4   2      397.79      414.18      2.96 o 
  -2   4   2       91.37      102.95      0.82 o 
  -1   4   2      601.71      651.28      1.56 o 
   0   4   2      149.36      168.19      3.23 o 
   1   4   2       34.70       45.22      0.95 o 
   2   4   2      333.26      315.89      1.95 o 
   3   4   2      206.80      211.78      3.34 o 
   4   4   2        2.42        1.92      0.75 o 
   5   4   2       39.09       41.22      1.91 o 
   6   4   2       29.25       34.78      1.92 o 
  -6   5   2        5.65        3.62      1.40 o 
  -5   5   2        0.70        2.65      2.32 o 
  -4   5   2       59.13       64.29      2.26 o 
  -3   5   2       28.20       32.73      0.94 o 
  -2   5   2       57.81       66.46      1.82 o 
  -1   5   2       64.50       92.85      1.36 o 
   0   5   2       48.45       49.11      1.29 o 
   1   5   2      572.63      628.60      2.47 o 
   2   5   2      208.30      200.01      4.94 o 
   3   5   2       24.29       28.48      1.22 o 
   4   5   2       10.57       10.71      2.07 o 
   5   5   2       90.68       89.45      2.09 o 
   6   5   2        3.34       -1.14      1.51 o 
   7   5   2        1.92       -0.75      1.48 o 
  -6   6   2        1.65        0.47      1.93 o 
  -5   6   2        7.86        7.87      1.72 o 
  -4   6   2       46.98       51.54      1.39 o 
  -3   6   2        0.02       -0.38      1.26 o 
  -2   6   2        1.65        0.64      0.56 o 
  -1   6   2        1.31        1.06      0.50 o 
   0   6   2      112.41      119.97      1.29 o 
   1   6   2        3.01        1.41      0.77 o 
   2   6   2      388.02      390.14      5.79 o 
   3   6   2        5.00        5.34      1.03 o 
   4   6   2       58.07       64.24      2.63 o 
   5   6   2        0.24        0.44      0.91 o 
   6   6   2       15.23        8.71      1.62 o 
   7   6   2        1.41        0.09      1.39 o 
  -6   7   2        7.06        6.12      1.88 o 
  -5   7   2        6.29        4.70      1.77 o 
  -4   7   2        0.02       -1.02      1.02 o 
  -3   7   2       79.22       85.01      1.59 o 
  -2   7   2        3.94        5.01      0.95 o 
  -1   7   2       15.74       16.95      1.25 o 
   0   7   2        7.38        9.11      2.65 o 
   1   7   2       90.97       84.32      1.37 o 
   2   7   2      268.97      268.92      5.35 o 
   3   7   2       13.36        9.89      1.74 o 
   4   7   2        1.15       -1.10      1.10 o 
   5   7   2        9.12        3.15      1.02 o 
   6   7   2        1.92       -1.56      1.58 o 
  -5   8   2        0.03       -0.63      1.78 o 
  -4   8   2       36.07       36.50      1.45 o 
  -3   8   2       29.04       25.84      1.28 o 
  -2   8   2      104.26      108.65      1.61 o 
  -1   8   2       88.96       93.69      1.49 o 
   0   8   2       13.85       14.29      1.07 o 
   1   8   2      527.55      559.09      4.56 o 
   2   8   2        7.07        4.18      1.01 o 
   3   8   2        0.13        1.03      1.70 o 
   4   8   2        5.07        9.49      2.94 o 
   5   8   2       14.64       16.24      2.18 o 
  -5   9   2        0.99        4.09      1.83 o 
  -4   9   2       47.90       44.94      1.54 o 
  -3   9   2       21.16       25.19      2.57 o 
  -2   9   2      220.82      221.87      3.57 o 
  -1   9   2       28.96       27.63      2.05 o 
   0   9   2      109.31      113.69      1.70 o 
   1   9   2        0.08        0.00      1.09 o 
   2   9   2       30.12       25.15      1.30 o 
   3   9   2       31.67       42.16      2.26 o 
   4   9   2       25.60       29.78      2.71 o 
   5   9   2        0.30        3.61      4.30 o 
  -4  10   2        3.62        3.75      1.70 o 
  -3  10   2       79.02       77.67      2.68 o 
  -2  10   2        0.22       -1.02      1.75 o 
  -1  10   2        0.03        0.77      1.69 o 
   0  10   2        0.05       -1.02      1.71 o 
   1  10   2       43.74       39.27      1.45 o 
   2  10   2        9.97       11.90      4.58 o 
   3  10   2        7.65       10.14      1.79 o 
   4  10   2        0.08        2.07      2.54 o 
   5  10   2        1.30        5.63      1.76 o 
  -3  11   2        3.80        6.90      1.84 o 
  -2  11   2        2.53        4.16      1.85 o 
  -1  11   2        0.08        0.79      1.67 o 
   0  11   2        0.60       -1.57      1.57 o 
   1  11   2        1.90       -0.84      1.17 o 
   3  11   2        0.39        6.31      1.67 o 
   4  11   2        1.02        4.15      4.75 o 
  -2  12   2        9.81        7.82      2.05 o 
  -1  12   2        4.41        2.66      1.68 o 
   0  12   2        8.34        7.25      1.71 o 
   1  12   2        0.38        5.63      1.21 o 
   2  12   2        0.25       -1.05      1.73 o 
  -2 -10   3        1.27        7.90      2.06 o 
  -1 -10   3        7.87       15.43      2.04 o 
   0 -10   3       20.76       17.94      2.08 o 
   1 -10   3        1.51        0.30      1.91 o 
   2 -10   3       14.85        6.38      2.04 o 
   3 -10   3       13.36       12.84      1.93 o 
  -3  -9   3        1.98        9.10      2.22 o 
  -2  -9   3       11.08       13.46      2.02 o 
  -1  -9   3        8.50        6.70      1.79 o 
   0  -9   3       10.42        8.47      1.83 o 
   1  -9   3        6.04        4.83      1.74 o 
   2  -9   3       32.37       34.22      2.09 o 
   3  -9   3       12.89       13.18      1.75 o 
   4  -9   3        1.80        8.30      1.63 o 
  -4  -8   3        0.33       -1.76      1.76 o 
  -3  -8   3       21.68       24.58      2.30 o 
  -2  -8   3        4.36        2.32      1.70 o 
  -1  -8   3        1.09        0.00      1.59 o 
   0  -8   3        5.68        3.89      1.62 o 
   1  -8   3       17.89       19.52      1.79 o 
   2  -8   3        4.44        7.47      1.64 o 
   3  -8   3        2.22        1.80      1.63 o 
   5  -8   3        9.06       13.30      2.33 o 
  -4  -7   3       20.40       12.70      1.37 o 
  -3  -7   3       11.86       10.26      1.99 o 
  -2  -7   3        0.58       -0.17      1.61 o 
  -1  -7   3        0.01       -1.26      1.64 o 
   0  -7   3       10.40       12.03      1.64 o 
   1  -7   3       47.91       54.59      1.98 o 
   2  -7   3       54.47       42.84      2.06 o 
   3  -7   3        6.03        5.63      1.63 o 
   4  -7   3        9.78        7.34      1.58 o 
   5  -7   3       11.17       19.50      1.72 o 
  -5  -6   3        4.97        3.18      1.31 o 
  -4  -6   3        4.87       -0.71      1.22 o 
  -3  -6   3        5.97        7.59      1.87 o 
  -2  -6   3        1.16       -1.34      1.65 o 
  -1  -6   3        1.49        3.11      1.54 o 
   0  -6   3      252.66      254.86      2.96 o 
   1  -6   3      146.69      159.26      2.42 o 
   2  -6   3       70.66       64.67      2.18 o 
   3  -6   3       57.02       54.11      2.02 o 
   4  -6   3      232.29      222.71      3.05 o 
   5  -6   3        5.94        5.38      1.58 o 
   6  -6   3        6.20        5.95      2.13 o 
  -5  -5   3        0.17        4.94      1.26 o 
  -4  -5   3        4.53        5.11      1.21 o 
  -3  -5   3       19.38       24.52      2.00 o 
  -2  -5   3       10.07        9.23      1.64 o 
  -1  -5   3      146.15      131.27      2.25 o 
   0  -5   3        1.33        3.27      1.28 o 
   1  -5   3      139.18      123.91      2.29 o 
   2  -5   3      126.47      127.77      2.38 o 
   3  -5   3      900.79      896.15      5.04 o 
   4  -5   3       62.39       64.39      2.16 o 
   5  -5   3        0.03        1.90      1.56 o 
   6  -5   3       22.50       21.78      1.83 o 
  -6  -4   3        1.44        9.41      2.18 o 
  -5  -4   3        0.33       -0.67      1.27 o 
  -4  -4   3       23.80       26.54      1.31 o 
  -3  -4   3        0.01       -1.52      1.69 o 
  -2  -4   3       29.13       31.09      1.62 o 
  -1  -4   3       13.43       14.21      1.26 o 
   0  -4   3        2.41        4.49      1.15 o 
   1  -4   3      247.77      237.48      2.49 o 
   2  -4   3      526.20      549.49      3.65 o 
   3  -4   3      113.93      114.92      2.26 o 
   4  -4   3        8.34        6.86      1.79 o 
   5  -4   3        0.21        2.43      1.80 o 
   6  -4   3        1.64        2.21      1.57 o 
   7  -4   3       11.11       18.17      2.42 o 
  -6  -3   3        0.63       -0.80      1.96 o 
  -5  -3   3        2.33        4.44      2.50 o 
  -4  -3   3       56.51       53.64      1.45 o 
  -3  -3   3       78.83       77.16      2.04 o 
  -2  -3   3        8.60       12.45      1.22 o 
  -1  -3   3      411.13      424.35      2.88 o 
   0  -3   3     1328.87     1329.91      4.53 o 
   1  -3   3        4.17        6.17      1.11 o 
   2  -3   3        5.58        7.00      0.53 o 
   3  -3   3        0.54        0.99      0.69 o 
   4  -3   3        8.01        8.66      0.93 o 
   5  -3   3        1.51        1.34      0.94 o 
   6  -3   3        5.81        7.97      1.07 o 
   7  -3   3        2.32        6.93      2.64 o 
  -6  -2   3        0.63       -2.00      2.00 o 
  -5  -2   3       57.62       51.70      2.41 o 
  -4  -2   3        4.59        5.12      1.33 o 
  -3  -2   3      122.88      111.69      2.17 o 
  -2  -2   3      616.08      651.63      3.64 o 
  -1  -2   3     1768.57     1665.12      4.84 o 
   0  -2   3      318.45      312.00      2.11 o 
   1  -2   3      456.80      472.68      2.71 o 
   2  -2   3      296.74      297.22      2.32 o 
   3  -2   3     1049.55     1126.16      8.73 o 
   4  -2   3       13.93        9.12      1.13 o 
   5  -2   3        2.97        2.44      1.20 o 
   6  -2   3       17.38       21.86      1.66 o 
   7  -2   3        1.43        2.48      1.38 o 
  -6  -1   3        8.10       17.23      2.30 o 
  -5  -1   3       19.66       15.90      2.15 o 
  -4  -1   3       86.07       93.98      1.56 o 
  -3  -1   3       37.69       32.48      0.80 o 
  -2  -1   3      193.33      171.33      1.31 o 
  -1  -1   3      197.72      218.36      1.68 o 
   0  -1   3      195.14      205.86      1.55 o 
   1  -1   3      829.80      831.08      3.15 o 
   2  -1   3     1654.92     1782.57      3.94 o 
   3  -1   3        0.38        1.27      0.67 o 
   4  -1   3        4.24        1.63      0.76 o 
   5  -1   3       31.72       38.97      1.72 o 
   6  -1   3       19.00       18.23      1.61 o 
   7  -1   3        2.04        1.08      1.51 o 
  -7   0   3        1.09        3.23      2.32 o 
  -6   0   3       11.43        6.70      2.18 o 
  -5   0   3        1.64       -0.34      2.12 o 
  -4   0   3       12.62       14.51      1.90 o 
  -3   0   3       77.27       86.29      0.97 o 
  -2   0   3      124.79      129.16      1.30 o 
  -1   0   3     1186.25     1136.73      8.09 o 
   0   0   3      481.96      451.69      1.76 o 
   1   0   3      108.11      101.89      3.12 o 
   2   0   3       39.61       45.47      1.29 o 
   3   0   3      194.44      233.01      2.35 o 
   4   0   3      115.59      115.77      1.41 o 
   5   0   3       15.26       12.58      1.63 o 
   6   0   3        3.03        2.61      1.50 o 
   7   0   3        4.87        2.77      1.54 o 
  -6   1   3        7.95       10.52      3.35 o 
  -5   1   3       31.85       35.36      2.81 o 
  -4   1   3       42.08       36.11      1.70 o 
  -3   1   3       84.84       77.00      1.20 o 
  -2   1   3       43.83       51.15      1.26 o 
  -1   1   3     1361.42     1297.25      2.48 o 
   0   1   3      742.30      725.41      1.41 o 
   1   1   3       59.38       60.90      1.30 o 
   2   1   3      262.49      263.06      1.39 o 
   3   1   3      715.83      660.72      6.78 o 
   4   1   3       26.35       22.72      0.92 o 
   5   1   3        0.02       -1.55      1.55 o 
   6   1   3       62.45       66.71      2.29 o 
   7   1   3        5.19        4.84      1.28 o 
  -7   2   3        0.79        3.99      2.84 o 
  -6   2   3       16.75       13.93      1.39 o 
  -5   2   3       13.17       16.25      1.82 o 
  -4   2   3      213.42      218.72      2.22 o 
  -3   2   3      161.37      159.83      2.02 o 
  -2   2   3     1116.02     1147.85      3.28 o 
  -1   2   3       48.03       61.06      1.75 o 
   0   2   3      382.22      406.10      4.42 o 
   1   2   3     3279.60     3260.91      4.23 o 
   2   2   3       41.68       38.34      0.60 o 
   3   2   3       12.88       11.89      1.15 o 
   4   2   3       18.09       18.17      0.89 o 
   5   2   3       67.42       72.17      1.21 o 
   6   2   3        3.17        2.88      1.59 o 
   7   2   3        2.74       -0.32      1.56 o 
  -6   3   3        0.05        1.03      3.19 o 
  -5   3   3      151.78      164.46      2.25 o 
  -4   3   3      153.93      145.10      4.27 o 
  -3   3   3      206.78      227.79      4.37 o 
  -2   3   3        0.35        0.71      0.58 o 
  -1   3   3       74.29       61.56      0.97 o 
   0   3   3     2210.86     2021.51      2.49 o 
   1   3   3      263.93      270.58      1.38 o 
   2   3   3        2.54        1.50      0.66 o 
   3   3   3       98.01      103.45      4.04 o 
   4   3   3       50.08       53.20      2.02 o 
   5   3   3       29.74       25.58      0.96 o 
   6   3   3        4.41        1.26      1.68 o 
   7   3   3        3.10        3.03      1.46 o 
  -6   4   3       24.55       22.62      1.54 o 
  -5   4   3       27.82       28.28      2.57 o 
  -4   4   3       16.07       12.92      1.74 o 
  -3   4   3       93.07       94.60      1.39 o 
  -2   4   3        5.92        8.63      0.60 o 
  -1   4   3      159.65      139.49      0.65 o 
   0   4   3       32.82       33.47      0.66 o 
   1   4   3       66.14       69.99      0.78 o 
   2   4   3     2013.95     2063.24      3.40 o 
   3   4   3      220.21      206.17      4.08 o 
   4   4   3       14.65       12.94      1.36 o 
   5   4   3        0.03        1.88      1.03 o 
   6   4   3       25.49       23.42      1.88 o 
   7   4   3        1.84        6.04      1.59 o 
  -6   5   3        9.59       14.06      1.51 o 
  -5   5   3       17.92       13.73      4.70 o 
  -4   5   3        1.25        2.08      0.87 o 
  -3   5   3       43.16       39.94      0.97 o 
  -2   5   3       14.19       10.95      0.78 o 
  -1   5   3      239.49      220.83      2.04 o 
   0   5   3      107.90      116.96      1.15 o 
   1   5   3     2174.96     2222.78      3.70 o 
   2   5   3      262.53      282.04      1.49 o 
   3   5   3       16.48       12.96      0.96 o 
   4   5   3        9.46       12.66      1.42 o 
   5   5   3       81.58       79.39      2.21 o 
   6   5   3        4.99        4.97      1.56 o 
   7   5   3        0.03        2.53      1.39 o 
  -6   6   3        1.59        0.59      2.46 o 
  -5   6   3        3.14        2.97      1.29 o 
  -4   6   3       17.96       19.79      1.02 o 
  -3   6   3       72.67       76.68      1.24 o 
  -2   6   3        0.15        0.26      0.84 o 
  -1   6   3        4.34        5.40      0.59 o 
   0   6   3      379.34      376.12      1.99 o 
   1   6   3       74.37       79.70      1.15 o 
   2   6   3        2.74        1.38      0.62 o 
   3   6   3        7.73        8.21      1.14 o 
   4   6   3       91.27       98.10      4.36 o 
   5   6   3       18.34       13.92      1.54 o 
   6   6   3        0.78        2.73      1.42 o 
   7   6   3        0.99        1.32      1.36 o 
  -6   7   3        1.31        0.10      1.83 o 
  -5   7   3        0.27       -0.45      1.72 o 
  -4   7   3        9.57        8.65      1.14 o 
  -3   7   3      158.32      159.39      3.31 o 
  -2   7   3      100.74       94.71      1.73 o 
  -1   7   3       77.88       90.13      2.22 o 
   0   7   3       25.17       27.76      2.14 o 
   1   7   3        3.37        2.91      0.84 o 
   2   7   3      227.15      239.21      2.35 o 
   3   7   3       65.57       71.08      1.55 o 
   4   7   3        4.95        8.66      1.19 o 
   5   7   3        3.93        5.22      1.45 o 
   6   7   3        0.79        1.51      1.37 o 
  -5   8   3        0.12       -0.79      1.75 o 
  -4   8   3       49.18       47.53      2.41 o 
  -3   8   3      175.20      167.56      2.10 o 
  -2   8   3       80.61       81.46      2.44 o 
  -1   8   3       34.16       37.49      2.07 o 
   0   8   3        0.27        0.30      0.95 o 
   1   8   3      721.05      756.93      3.48 o 
   2   8   3       58.06       55.37      3.32 o 
   3   8   3       40.55       41.37      1.48 o 
   4   8   3        2.42        3.65      2.40 o 
   5   8   3        1.96        2.84      1.51 o 
   6   8   3        4.68        7.00      1.48 o 
  -4   9   3       65.90       59.90      2.32 o 
  -3   9   3       56.26       53.12      1.52 o 
  -2   9   3        7.04        5.43      1.90 o 
  -1   9   3        1.17       -0.52      1.70 o 
   0   9   3      478.00      505.20      3.13 o 
   1   9   3       72.14       68.70      1.50 o 
   2   9   3        4.81        3.48      1.04 o 
   3   9   3       31.48       33.20      4.92 o 
   4   9   3       10.37       10.76      1.59 o 
   5   9   3        1.13        5.86      1.72 o 
  -4  10   3        0.05        2.08      1.35 o 
  -3  10   3       38.63       44.88      2.33 o 
  -2  10   3        3.97        6.46      1.84 o 
  -1  10   3       73.46       73.92      2.46 o 
   0  10   3       10.22       10.90      1.67 o 
   1  10   3        7.65        6.33      3.55 o 
   2  10   3       16.48       14.06      1.19 o 
   3  10   3        4.77        4.95      3.87 o 
   4  10   3        1.53        1.76      2.21 o 
   5  10   3        0.00        6.60      5.19 o 
  -3  11   3       20.52       20.39      2.07 o 
  -2  11   3        5.05        3.59      1.91 o 
  -1  11   3        3.59        0.85      1.72 o 
   0  11   3       14.62       15.89      1.78 o 
   1  11   3        0.86        1.27      1.06 o 
   2  11   3        1.79       -1.03      1.32 o 
   3  11   3        8.66       10.33      5.24 o 
   4  11   3        0.12        6.06      1.70 o 
  -2  12   3       11.48       14.77      2.14 o 
  -1  12   3        5.33       10.45      1.87 o 
   0  12   3        6.76       11.00      1.67 o 
   1  12   3        0.09        0.79      1.41 o 
   3  12   3        0.69       10.36      1.99 o 
  -1 -10   4        0.26        7.97      1.96 o 
   0 -10   4        1.70        3.87      2.11 o 
   1 -10   4       15.03        6.36      2.10 o 
  -2  -9   4        1.94        4.50      1.99 o 
  -1  -9   4        2.02        1.84      1.70 o 
   0  -9   4       11.46        5.93      2.01 o 
   1  -9   4        2.49        2.15      1.88 o 
   2  -9   4       14.98       21.41      2.05 o 
   3  -9   4        1.64        1.86      1.82 o 
  -3  -8   4        5.91        5.77      2.13 o 
  -2  -8   4        1.07       -1.82      1.82 o 
  -1  -8   4        4.31        4.44      1.66 o 
   0  -8   4        6.86        2.24      1.71 o 
   1  -8   4        4.86        8.28      1.76 o 
   2  -8   4        3.08        5.04      1.76 o 
   3  -8   4        0.73        5.79      1.68 o 
  -4  -7   4        7.17       11.55      1.96 o 
  -3  -7   4        1.24       -1.92      1.92 o 
  -2  -7   4        9.63       10.05      1.80 o 
  -1  -7   4       12.88       10.85      1.77 o 
   0  -7   4       11.23       11.24      1.66 o 
   1  -7   4       37.37       44.51      1.97 o 
   2  -7   4       11.25        3.92      1.73 o 
   3  -7   4      141.09      134.36      2.78 o 
   4  -7   4        0.11       -1.16      1.53 o 
   5  -7   4        1.67        4.92      1.59 o 
  -5  -6   4        2.26       -2.16      2.16 o 
  -4  -6   4        1.35       -1.26      1.26 o 
  -3  -6   4        6.95        4.11      1.89 o 
  -2  -6   4        4.15        3.99      1.65 o 
  -1  -6   4        4.92        2.50      1.51 o 
   0  -6   4      119.38      125.99      2.46 o 
   1  -6   4       33.59       30.29      1.79 o 
   2  -6   4      280.43      273.99      3.34 o 
   3  -6   4       13.60       10.95      1.84 o 
   4  -6   4       37.75       39.86      2.12 o 
   6  -6   4       26.72       22.07      1.82 o 
  -5  -5   4        0.06        0.80      1.25 o 
  -4  -5   4        0.64       -0.73      1.82 o 
  -3  -5   4        1.92        0.07      1.72 o 
  -2  -5   4       71.76       71.13      2.26 o 
  -1  -5   4      296.36      291.10      3.17 o 
   0  -5   4        4.20        5.22      1.50 o 
   1  -5   4       65.47       63.38      2.08 o 
   2  -5   4       41.06       44.39      2.00 o 
   3  -5   4      274.12      274.06      3.33 o 
   4  -5   4       25.68       19.91      1.98 o 
   5  -5   4       22.69       31.14      1.97 o 
   6  -5   4       13.51       15.77      1.78 o 
  -5  -4   4        0.53        6.59      2.03 o 
  -4  -4   4        6.18        8.33      1.22 o 
  -3  -4   4       24.29       22.39      1.83 o 
  -2  -4   4      279.42      307.38      3.34 o 
  -1  -4   4      191.99      184.42      2.51 o 
   0  -4   4       36.45       39.92      1.50 o 
   1  -4   4      119.84      111.55      2.13 o 
   2  -4   4      291.54      287.71      3.03 o 
   3  -4   4       80.48       86.20      2.33 o 
   4  -4   4       18.62       24.77      1.88 o 
   5  -4   4       30.24       31.49      2.09 o 
   6  -4   4        1.37        7.19      1.79 o 
  -6  -3   4        0.18        5.89      2.18 o 
  -5  -3   4        3.56        7.49      2.06 o 
  -4  -3   4       29.76       27.46      2.33 o 
  -3  -3   4       83.50       88.79      1.50 o 
  -2  -3   4      239.85      237.32      2.75 o 
  -1  -3   4       64.28       69.64      1.62 o 
   0  -3   4      132.90      138.36      1.90 o 
   1  -3   4        7.30        6.67      1.31 o 
   2  -3   4      780.28      799.34      4.32 o 
   3  -3   4        8.32        5.78      1.79 o 
   4  -3   4       20.28       24.70      2.05 o 
   5  -3   4       81.73       83.01      2.54 o 
   6  -3   4        4.04        1.30      1.80 o 
   7  -3   4        0.17       -1.70      1.70 o 
  -6  -2   4        0.35       -0.20      2.09 o 
  -5  -2   4       49.21       48.60      2.49 o 
  -4  -2   4        6.34        7.92      1.10 o 
  -3  -2   4       39.55       40.06      1.10 o 
  -2  -2   4        6.48        6.16      1.19 o 
  -1  -2   4      960.64      968.44      4.11 o 
   0  -2   4       31.78       24.74      1.14 o 
   1  -2   4      419.82      415.41      2.80 o 
   2  -2   4      177.61      170.16      2.25 o 
   3  -2   4      128.54      143.09      2.89 o 
   4  -2   4       66.65       68.64      1.40 o 
   5  -2   4        9.45        3.73      1.27 o 
   6  -2   4        0.18       -0.31      1.36 o 
   7  -2   4        0.36        3.19      1.20 o 
  -6  -1   4        7.13        2.52      2.12 o 
  -5  -1   4        8.16        7.05      2.09 o 
  -4  -1   4        6.59        6.84      2.00 o 
  -3  -1   4       33.30       37.68      0.87 o 
  -2  -1   4      738.82      738.55      2.73 o 
  -1  -1   4      612.89      592.36      2.93 o 
   0  -1   4        0.07        1.85      0.84 o 
   1  -1   4      790.92      770.63      3.36 o 
   2  -1   4      190.22      222.16      2.40 o 
   3  -1   4       61.48       51.74      1.67 o 
   4  -1   4       32.21       35.47      2.46 o 
   5  -1   4        3.67        6.80      1.34 o 
   6  -1   4       11.88        7.17      1.50 o 
   7  -1   4       13.52       10.07      1.59 o 
  -6   0   4       11.42       18.55      2.43 o 
  -5   0   4        0.74        1.19      2.11 o 
  -4   0   4       37.23       28.36      2.13 o 
  -3   0   4       12.41       14.69      0.90 o 
  -2   0   4      141.63      169.54      1.31 o 
  -1   0   4      129.97      138.67      4.33 o 
   0   0   4      108.01      113.63      1.22 o 
   1   0   4      426.11      455.00      1.95 o 
   2   0   4       10.34        5.39      1.17 o 
   3   0   4      113.00      113.63      2.01 o 
   4   0   4       37.29       37.72      2.44 o 
   5   0   4       88.27       76.77      2.81 o 
   6   0   4       27.72       29.56      1.82 o 
   7   0   4        1.31        1.81      1.57 o 
  -5   1   4       20.90       20.87      2.54 o 
  -4   1   4        1.33       -0.58      1.96 o 
  -3   1   4       57.41       58.49      1.81 o 
  -2   1   4      278.47      317.51      4.94 o 
  -1   1   4      304.11      308.22      1.28 o 
   0   1   4      243.10      254.00      1.24 o 
   1   1   4       20.72       32.66      0.79 o 
   2   1   4      310.04      336.18      1.72 o 
   3   1   4      194.96      181.80      1.29 o 
   4   1   4      162.99      155.49      2.35 o 
   5   1   4       44.43       47.58      2.43 o 
   6   1   4       14.10       13.63      1.69 o 
   7   1   4        0.12       -1.54      1.54 o 
  -6   2   4       17.61       23.36      2.60 o 
  -5   2   4       25.70       20.83      2.50 o 
  -4   2   4       96.60      105.62      6.48 o 
  -3   2   4       95.53       98.21      1.49 o 
  -2   2   4      719.99      785.37      9.72 o 
  -1   2   4        1.65        0.58      0.43 o 
   0   2   4       22.21       17.69      0.91 o 
   1   2   4        1.19       -0.04      0.58 o 
   2   2   4      137.34      130.26      1.96 o 
   3   2   4     1076.47     1014.47     11.20 o 
   4   2   4       72.45       83.50      1.97 o 
   5   2   4       56.89       57.59      1.40 o 
   6   2   4       12.82        9.86      1.68 o 
   7   2   4        0.10        1.19      1.56 o 
  -6   3   4        9.19        4.44      2.39 o 
  -5   3   4       36.31       46.46      2.67 o 
  -4   3   4      158.95      155.16      7.01 o 
  -3   3   4       64.08       68.22      1.70 o 
  -2   3   4       29.64       39.93      2.45 o 
  -1   3   4      154.96      177.27      2.64 o 
   0   3   4       17.30       16.24      0.73 o 
   1   3   4     1221.52     1300.91     12.67 o 
   2   3   4     2362.79     2269.18     13.32 o 
   3   3   4       21.77       19.73      1.43 o 
   4   3   4        0.01       -0.70      1.36 o 
   5   3   4      132.89      130.95      2.61 o 
   6   3   4        7.98        8.93      1.66 o 
   7   3   4        2.60        3.63      1.69 o 
  -6   4   4       11.12       15.36      2.54 o 
  -5   4   4       14.51       17.75      2.34 o 
  -4   4   4       12.51        6.93      1.05 o 
  -3   4   4       30.12       30.52      1.13 o 
  -2   4   4      103.02      105.45      1.34 o 
  -1   4   4      173.62      152.50      2.29 o 
   0   4   4      558.52      562.42      6.99 o 
   1   4   4      992.59      990.62      2.93 o 
   2   4   4      126.30      130.27      1.19 o 
   3   4   4      153.23      156.47      2.37 o 
   4   4   4      163.90      154.78      2.66 o 
   5   4   4      166.88      167.21      3.01 o 
   6   4   4        3.95        2.63      1.38 o 
   7   4   4        3.81        2.62      1.52 o 
  -6   5   4        2.00        6.41      1.49 o 
  -5   5   4        5.38        2.66      1.38 o 
  -4   5   4       29.63       32.75      1.09 o 
  -3   5   4       63.23       60.45      3.53 o 
  -2   5   4       86.48       83.52      1.33 o 
  -1   5   4      233.28      226.58      1.25 o 
   0   5   4       76.26       71.58      1.13 o 
   1   5   4       99.09       97.33      1.09 o 
   2   5   4      161.43      158.87      1.99 o 
   3   5   4       93.96       86.78      2.03 o 
   4   5   4      280.56      263.15      3.37 o 
   5   5   4       18.57       20.23      1.71 o 
   6   5   4        4.02        1.41      1.37 o 
  -6   6   4        0.36        5.97      1.43 o 
  -5   6   4        0.67        0.58      1.26 o 
  -4   6   4       63.37       59.15      1.90 o 
  -3   6   4        0.70       -1.04      1.04 o 
  -2   6   4      135.79      145.33      1.65 o 
  -1   6   4        9.20        6.43      0.74 o 
   0   6   4       38.32       46.55      0.74 o 
   1   6   4      234.02      235.91      2.77 o 
   2   6   4      104.76       94.06      1.78 o 
   3   6   4       56.12       43.92      1.58 o 
   4   6   4        8.09        5.49      1.46 o 
   5   6   4        0.10       -1.48      1.48 o 
   6   6   4        0.82       -1.25      1.25 o 
   7   6   4        0.22       -1.33      1.33 o 
  -5   7   4        1.49       -0.21      2.10 o 
  -4   7   4        8.05        5.30      1.18 o 
  -3   7   4      119.07      127.71      2.68 o 
  -2   7   4        1.11        0.78      1.48 o 
  -1   7   4        1.05        3.04      1.55 o 
   0   7   4      114.96      113.35      1.56 o 
   1   7   4      425.33      418.68      5.48 o 
   2   7   4        2.10        0.97      0.70 o 
   3   7   4        9.35       11.87      1.16 o 
   4   7   4       39.18       41.97      1.93 o 
   5   7   4        6.26        7.43      1.57 o 
   6   7   4        1.49       -0.43      1.21 o 
  -5   8   4        0.59        3.78      1.91 o 
  -4   8   4       44.98       46.40      2.29 o 
  -3   8   4       27.11       30.58      2.04 o 
  -2   8   4       53.11       50.11      2.23 o 
  -1   8   4       76.66       81.15      2.41 o 
   0   8   4      494.57      528.70      4.47 o 
   1   8   4        2.99        5.99      1.33 o 
   2   8   4       20.86       22.77      1.47 o 
   3   8   4      257.73      265.19      2.59 o 
   4   8   4       25.97       19.66      1.32 o 
   5   8   4        0.18       -1.52      1.52 o 
   6   8   4        2.32        1.93      1.24 o 
  -4   9   4       21.68       25.09      2.03 o 
  -3   9   4       27.94       25.19      2.12 o 
  -2   9   4       32.93       29.83      2.22 o 
  -1   9   4      108.84      115.19      2.78 o 
   0   9   4       15.64       18.37      1.83 o 
   1   9   4        0.32       -0.01      1.34 o 
   2   9   4      160.38      155.90      2.46 o 
   3   9   4        0.17        0.12      1.12 o 
   4   9   4        1.87        3.42      2.68 o 
   5   9   4        2.96       11.38      1.83 o 
  -3  10   4       30.64       37.34      2.30 o 
  -2  10   4        0.00       -0.98      1.65 o 
  -1  10   4       20.94       23.57      2.04 o 
   0  10   4        4.16        4.86      1.54 o 
   1  10   4        7.69        9.12      1.49 o 
   2  10   4        3.87        5.66      1.18 o 
   3  10   4       13.80       18.48      3.08 o 
   4  10   4        5.04       11.48      3.33 o 
   5  10   4        1.29        1.18      1.65 o 
  -3  11   4       17.75       19.35      2.16 o 
  -2  11   4        3.69        1.99      1.87 o 
  -1  11   4       67.50       78.84      2.69 o 
   0  11   4        1.54        4.42      1.74 o 
   2  11   4       27.41       36.01      1.45 o 
   3  11   4       26.13       32.55      4.81 o 
   4  11   4        0.21        3.75      2.05 o 
  -2  12   4       30.77       30.92      2.31 o 
  -1  12   4        3.55        3.78      1.78 o 
   1  12   4       12.10       18.09      1.80 o 
   2  12   4       34.10       42.30      2.54 o 
   3  12   4        0.03        2.94      1.51 o 
  -1  -9   5        1.65        2.11      1.83 o 
   0  -9   5        3.92       -1.89      1.99 o 
   1  -9   5        0.10        0.44      1.87 o 
   2  -9   5       20.16       28.96      2.24 o 
  -3  -8   5        2.01       -1.50      2.17 o 
   0  -8   5       12.84        7.05      1.89 o 
   1  -8   5       32.14       35.82      2.18 o 
   2  -8   5       20.14       19.57      1.96 o 
   3  -8   5        7.11        6.26      1.84 o 
   4  -8   5       23.28       17.10      1.92 o 
  -2  -7   5        0.61        0.26      1.94 o 
  -1  -7   5       26.95       21.27      2.04 o 
   0  -7   5       35.88       39.85      2.01 o 
   1  -7   5        8.86       12.30      1.68 o 
   3  -7   5      160.96      145.79      2.97 o 
   4  -7   5        4.20        6.48      1.75 o 
  -4  -6   5        1.16        5.43      1.87 o 
  -3  -6   5        5.50        1.40      2.04 o 
  -2  -6   5       32.22       39.80      2.18 o 
  -1  -6   5       12.74        8.90      1.78 o 
   0  -6   5        5.12        4.35      1.57 o 
   1  -6   5        6.07       11.94      1.59 o 
   2  -6   5      360.59      371.97      3.95 o 
   3  -6   5       92.64       87.18      2.44 o 
   4  -6   5       11.04       12.37      1.87 o 
   5  -6   5        1.72        2.83      1.72 o 
  -5  -5   5        1.02       -2.23      2.23 o 
  -4  -5   5        0.01       -1.58      1.58 o 
  -3  -5   5       16.85       13.00      2.08 o 
  -2  -5   5        0.30        3.99      1.67 o 
  -1  -5   5       10.42        6.35      1.62 o 
   0  -5   5        4.94       11.34      1.59 o 
   1  -5   5      122.87      111.53      2.46 o 
   2  -5   5       21.08       21.93      1.93 o 
   3  -5   5       73.22       70.31      2.42 o 
   4  -5   5        1.81        1.15      1.94 o 
   5  -5   5       17.00       20.19      1.94 o 
   6  -5   5        2.21       16.03      1.80 o 
  -5  -4   5        2.28        6.06      2.22 o 
  -4  -4   5       12.36       13.49      2.75 o 
  -3  -4   5        0.18       -1.75      1.75 o 
  -2  -4   5       11.75       17.06      1.75 o 
  -1  -4   5       73.45       77.27      2.13 o 
   0  -4   5       63.41       62.02      1.92 o 
   1  -4   5        1.95       -0.74      1.67 o 
   2  -4   5       29.06       33.06      1.88 o 
   3  -4   5       73.82       77.26      2.39 o 
   4  -4   5        8.70       15.41      2.02 o 
   5  -4   5        7.51        5.26      1.88 o 
  -5  -3   5        7.84       14.68      2.28 o 
  -4  -3   5        2.28        7.51      2.05 o 
  -3  -3   5       19.14       18.95      1.62 o 
  -2  -3   5      546.63      566.52      4.27 o 
  -1  -3   5      366.99      368.05      3.22 o 
   0  -3   5        0.87        2.51      1.19 o 
   1  -3   5       97.36      107.33      2.05 o 
   2  -3   5      758.34      804.86      4.63 o 
   3  -3   5       41.70       51.19      2.22 o 
   4  -3   5      107.97      124.49      2.78 o 
   5  -3   5       26.91       29.97      2.17 o 
  -6  -2   5        0.91       11.42      2.32 o 
  -5  -2   5        7.55       14.85      2.28 o 
  -3  -2   5      257.36      235.14      2.09 o 
  -2  -2   5      261.24      253.96      3.41 o 
  -1  -2   5       59.96       51.76      1.53 o 
   0  -2   5      349.65      347.71      2.76 o 
   1  -2   5      526.49      536.52      3.40 o 
   2  -2   5        0.09        2.88      1.47 o 
   3  -2   5       65.50       73.25      2.40 o 
   4  -2   5      155.72      170.78      3.12 o 
   5  -2   5       18.45       12.91      2.07 o 
   6  -2   5        5.23        6.12      2.00 o 
   7  -2   5        1.36        5.39      1.89 o 
  -6  -1   5        3.03       -2.19      2.19 o 
  -4  -1   5       20.68       26.37      2.27 o 
  -3  -1   5        2.43        3.35      1.02 o 
  -2  -1   5      267.05      259.05      3.42 o 
  -1  -1   5       63.43       64.42      1.41 o 
   0  -1   5        3.18        0.83      0.97 o 
   1  -1   5       12.32       13.70      1.17 o 
   2  -1   5       94.69       95.67      1.97 o 
   3  -1   5       42.38       35.61      2.05 o 
   4  -1   5        1.03       -0.62      1.42 o 
   5  -1   5       11.05        8.12      1.27 o 
   6  -1   5        0.08        1.53      1.32 o 
   7  -1   5        8.81       12.31      1.56 o 
  -6   0   5        1.25        0.55      2.30 o 
  -5   0   5       14.46       20.09      2.41 o 
  -4   0   5       25.61       29.16      2.30 o 
  -3   0   5       26.87       24.78      1.18 o 
  -2   0   5      224.28      223.29      2.55 o 
  -1   0   5       23.80       19.75      0.73 o 
   0   0   5       42.20       53.87      2.19 o 
   1   0   5      337.19      335.28      1.85 o 
   2   0   5       43.11       38.14      1.10 o 
   3   0   5       65.18       66.03      1.98 o 
   4   0   5      159.89      153.71      2.65 o 
   5   0   5       16.93       15.30      1.06 o 
   6   0   5       19.10       21.31      1.68 o 
   7   0   5        0.91       -0.99      1.42 o 
  -6   1   5       19.80       22.85      2.65 o 
  -5   1   5       15.34        8.07      2.35 o 
  -4   1   5       29.73       26.31      2.16 o 
  -3   1   5      166.60      163.24      6.72 o 
  -2   1   5      162.17      160.59      2.00 o 
  -1   1   5        0.88        3.82      0.88 o 
   0   1   5       89.22       78.92      2.00 o 
   1   1   5       69.84       76.97      1.81 o 
   2   1   5       38.45       47.14      1.22 o 
   3   1   5      113.14      112.46      2.46 o 
   4   1   5      109.32      106.40      2.33 o 
   5   1   5       13.47       12.34      1.09 o 
   6   1   5        1.03       -0.24      1.39 o 
   7   1   5        0.14        0.78      1.52 o 
  -6   2   5       11.70        9.83      2.64 o 
  -5   2   5        1.32        0.63      2.24 o 
  -4   2   5        4.00        2.53      1.58 o 
  -3   2   5       67.76       75.28      2.33 o 
  -2   2   5      142.27      150.88      1.64 o 
  -1   2   5        5.19        6.74      1.17 o 
   0   2   5      428.11      425.99      1.38 o 
   1   2   5      190.50      214.80      5.45 o 
   2   2   5      106.48      109.34      1.22 o 
   3   2   5       68.57       71.12      1.54 o 
   4   2   5       10.84        6.94      1.56 o 
   5   2   5       87.66       90.32      2.32 o 
   6   2   5        1.11        1.12      1.32 o 
   7   2   5        0.33        1.30      1.50 o 
  -6   3   5        2.76        1.91      2.44 o 
  -5   3   5        0.28       -1.97      2.07 o 
  -4   3   5        0.14        0.27      1.04 o 
  -3   3   5      102.45      105.77      1.65 o 
  -2   3   5      121.11      123.44      1.58 o 
  -1   3   5      626.15      624.14      2.01 o 
   0   3   5      359.76      351.35      4.66 o 
   1   3   5      490.79      486.69      2.25 o 
   2   3   5      518.15      533.34      4.77 o 
   3   3   5        0.03        1.02      0.58 o 
   4   3   5      431.39      418.20      4.03 o 
   5   3   5       26.44       30.77      1.95 o 
   6   3   5        0.04       -1.30      1.40 o 
   7   3   5        5.89        2.12      1.46 o 
  -6   4   5        2.56        8.76      2.52 o 
  -5   4   5        0.49        1.33      2.05 o 
  -4   4   5        1.77        0.98      1.07 o 
  -3   4   5      167.14      160.21      3.28 o 
  -2   4   5        0.01       -0.39      1.16 o 
  -1   4   5       75.75       75.18      1.39 o 
   0   4   5      327.62      296.94      5.36 o 
   1   4   5      804.68      855.31      2.98 o 
   2   4   5       74.83       67.54      2.67 o 
   3   4   5       57.76       52.72      1.94 o 
   4   4   5      160.66      183.77      3.12 o 
   5   4   5       34.99       32.72      1.92 o 
   6   4   5        3.10        2.07      1.40 o 
   7   4   5        0.17        1.23      1.53 o 
  -6   5   5        1.41       -0.57      2.27 o 
  -5   5   5        0.01        5.90      2.05 o 
  -4   5   5       57.98       56.58      1.53 o 
  -3   5   5      113.28      104.49      1.77 o 
  -2   5   5        8.52        9.41      0.94 o 
  -1   5   5       36.29       29.30      0.69 o 
   0   5   5      306.17      303.31      7.04 o 
   1   5   5       10.31       10.58      0.78 o 
   2   5   5      150.03      146.42      1.46 o 
   3   5   5       55.47       53.39      2.05 o 
   4   5   5       58.44       61.00      2.20 o 
   5   5   5        0.18        2.45      1.57 o 
   6   5   5        1.65        6.63      1.66 o 
   7   5   5        0.90        6.78      1.33 o 
  -5   6   5        6.01        6.17      2.13 o 
  -4   6   5       90.74       90.07      1.82 o 
  -3   6   5       16.91       14.13      1.15 o 
  -2   6   5      131.29      126.77      1.61 o 
  -1   6   5       55.41       59.86      1.60 o 
   0   6   5       57.61       62.07      1.50 o 
   1   6   5       80.65       77.65      1.17 o 
   2   6   5       11.92       11.83      1.13 o 
   3   6   5       10.48       10.79      1.56 o 
   4   6   5       26.72       27.70      1.85 o 
   5   6   5        0.15        1.54      1.54 o 
   6   6   5        0.85        2.99      1.65 o 
   7   6   5        1.23        3.37      1.27 o 
  -5   7   5       11.44       16.00      2.18 o 
  -4   7   5       27.78       23.65      1.40 o 
  -3   7   5       57.43       54.57      1.45 o 
  -2   7   5        1.42        0.67      1.57 o 
  -1   7   5       55.31       56.01      1.25 o 
   0   7   5       31.11       29.79      1.69 o 
   1   7   5      145.01      125.16      1.64 o 
   2   7   5       88.77       84.17      1.12 o 
   3   7   5       21.52       19.41      1.77 o 
   4   7   5        0.12        0.34      1.61 o 
   5   7   5        0.60       -1.68      1.68 o 
   6   7   5       13.68       14.01      1.84 o 
  -4   8   5       14.30       12.39      1.86 o 
  -3   8   5        4.55        3.01      1.73 o 
  -2   8   5       50.26       50.84      2.19 o 
  -1   8   5       62.22       59.45      4.18 o 
   0   8   5      392.38      384.71      5.79 o 
   1   8   5        1.59        1.77      2.07 o 
   2   8   5        0.72        0.43      0.76 o 
   3   8   5       11.31        7.95      1.19 o 
   4   8   5        1.80       -1.54      1.54 o 
   5   8   5       25.14       33.07      2.13 o 
   6   8   5        0.11       -1.75      1.75 o 
  -4   9   5        0.27        0.09      1.62 o 
  -3   9   5       18.43       17.66      2.00 o 
  -2   9   5       89.12       88.13      2.55 o 
  -1   9   5       65.97       57.53      1.38 o 
   0   9   5       14.69       11.84      1.07 o 
   1   9   5        7.97        7.19      1.05 o 
   2   9   5       26.02       27.35      1.36 o 
   3   9   5        7.55       10.12      2.12 o 
   4   9   5       21.42       24.83      2.06 o 
   5   9   5        0.01       -1.37      1.75 o 
  -4  10   5        0.65        3.41      1.82 o 
  -3  10   5       33.83       31.70      2.27 o 
  -2  10   5       18.00       15.04      1.86 o 
  -1  10   5        5.03        1.07      1.72 o 
   0  10   5        3.93        2.88      1.35 o 
   1  10   5        6.69        6.99      3.45 o 
   2  10   5       92.79      104.07      1.47 o 
   3  10   5        4.77        0.29      3.27 o 
   4  10   5        0.01       -1.12      1.12 o 
   5  10   5        2.93       -0.19      1.75 o 
  -3  11   5       10.18       10.38      2.00 o 
  -2  11   5       11.90       17.71      2.09 o 
  -1  11   5       17.83       25.73      2.18 o 
   0  11   5        6.62        7.58      2.32 o 
   1  11   5       68.42       62.40      2.22 o 
   2  11   5        0.01       -1.14      1.69 o 
   3  11   5        0.39        4.44      1.96 o 
   4  11   5       12.99       19.42      7.42 o 
  -2  12   5       27.49       26.36      2.18 o 
  -1  12   5        3.53       -0.72      1.71 o 
   0  12   5        7.39       16.46      4.18 o 
   1  12   5        0.00       -0.31      1.20 o 
   3  12   5       17.87       31.37      2.28 o 
  -1  -8   6       21.86       17.32      2.15 o 
   1  -8   6        7.11        1.04      1.93 o 
   2  -8   6       65.50       60.98      2.43 o 
   3  -8   6       30.72       17.41      1.95 o 
  -2  -7   6       18.66       19.94      2.43 o 
  -1  -7   6       12.64       12.54      2.03 o 
   0  -7   6        6.44        6.47      1.95 o 
   1  -7   6       66.05       79.32      2.47 o 
   2  -7   6       35.49       35.68      2.09 o 
   3  -7   6       43.08       35.95      2.22 o 
   4  -7   6        3.12       10.44      1.89 o 
  -3  -6   6        6.16       -0.35      2.11 o 
  -2  -6   6       17.84       26.94      2.26 o 
  -1  -6   6        9.08        9.74      1.96 o 
   0  -6   6        2.31        0.17      1.69 o 
   1  -6   6        2.10        3.37      1.58 o 
   2  -6   6       52.16       52.10      2.24 o 
   3  -6   6       14.22       15.33      1.90 o 
   4  -6   6        5.75        2.52      1.77 o 
   5  -6   6        3.37       17.83      1.99 o 
  -4  -5   6        0.87       -2.13      2.13 o 
  -3  -5   6       11.69        7.39      2.05 o 
  -2  -5   6        2.81        8.60      1.93 o 
  -1  -5   6        6.50        1.24      1.71 o 
   0  -5   6        8.10        8.22      1.63 o 
   1  -5   6       17.07       13.59      1.76 o 
   2  -5   6        1.15       -0.18      1.72 o 
   3  -5   6       63.14       59.96      2.33 o 
   4  -5   6        2.42        1.25      1.87 o 
   5  -5   6        2.71       -0.10      1.90 o 
  -4  -4   6        2.31        0.21      2.05 o 
  -3  -4   6       25.20       19.06      3.05 o 
  -2  -4   6       42.73       41.97      2.06 o 
  -1  -4   6       16.39       10.68      1.63 o 
   0  -4   6       39.40       35.76      1.78 o 
   1  -4   6       92.28       93.52      2.25 o 
   2  -4   6      111.15       99.97      2.40 o 
   3  -4   6      122.73      113.68      2.66 o 
   4  -4   6        7.99        8.75      1.95 o 
   5  -4   6        1.12        4.90      1.97 o 
   6  -4   6        2.94       -0.56      1.88 o 
  -5  -3   6        1.37        9.44      2.44 o 
  -4  -3   6        1.91        5.13      2.06 o 
  -3  -3   6       21.67       19.94      1.62 o 
  -2  -3   6       15.31       20.03      1.76 o 
  -1  -3   6      363.47      371.04      3.60 o 
   0  -3   6      159.61      163.16      2.44 o 
   1  -3   6       18.96       21.04      1.70 o 
   2  -3   6       50.39       54.33      2.07 o 
   3  -3   6       17.33       15.36      2.03 o 
   4  -3   6       51.41       51.03      2.39 o 
   5  -3   6        0.05        2.42      1.91 o 
   6  -3   6        6.96       13.62      2.19 o 
  -5  -2   6        0.17        0.51      2.29 o 
  -4  -2   6        2.05        0.96      2.03 o 
  -3  -2   6       96.15      101.33      2.36 o 
  -2  -2   6      243.24      242.24      3.42 o 
  -1  -2   6      167.10      192.49      2.55 o 
   0  -2   6        7.68        7.65      1.40 o 
   1  -2   6        0.00        0.63      1.36 o 
   2  -2   6        4.56        7.29      1.69 o 
   3  -2   6      366.40      398.01      3.92 o 
   4  -2   6       49.52       49.39      2.43 o 
   5  -2   6        0.08       -2.00      2.00 o 
   6  -2   6       29.15       30.70      2.27 o 
  -5  -1   6        0.31        1.03      2.14 o 
  -4  -1   6       25.94       16.97      2.26 o 
  -3  -1   6        8.26        6.20      1.15 o 
  -2  -1   6       80.06       80.46      1.36 o 
  -1  -1   6       49.98       54.25      1.22 o 
   0  -1   6       26.59       26.14      1.36 o 
   1  -1   6        1.68        1.20      1.22 o 
   2  -1   6      139.24      148.04      2.31 o 
   3  -1   6      286.40      301.64      3.53 o 
   4  -1   6       57.85       48.89      2.41 o 
   5  -1   6      100.93      107.28      3.77 o 
   6  -1   6        0.54        3.58      1.22 o 
  -5   0   6        7.27        0.27      2.10 o 
  -4   0   6       40.19       38.47      2.45 o 
  -3   0   6        5.95        6.44      1.90 o 
  -2   0   6       43.21       37.40      1.72 o 
  -1   0   6        0.31        0.94      0.77 o 
   0   0   6       15.74       16.78      0.87 o 
   1   0   6        3.68        2.63      1.09 o 
   2   0   6        0.03       -0.33      1.01 o 
   3   0   6      204.37      196.43      7.59 o 
   4   0   6      141.51      143.69      2.83 o 
   5   0   6        1.05       -0.88      0.93 o 
   6   0   6        0.01       -1.39      1.39 o 
   7   0   6        0.27        2.71      1.44 o 
  -6   1   6        9.84       17.46      2.66 o 
  -5   1   6        4.07        7.20      2.30 o 
  -4   1   6        2.31        1.27      2.04 o 
  -3   1   6       44.18       46.71      2.09 o 
  -2   1   6       13.90       17.37      1.15 o 
  -1   1   6      168.48      152.75      3.72 o 
   0   1   6       53.94       51.41      2.63 o 
   1   1   6       79.28       90.96      2.40 o 
   2   1   6      196.57      181.42      3.06 o 
   3   1   6      240.15      246.09      4.36 o 
   4   1   6        2.58        1.63      1.65 o 
   5   1   6        6.73        4.71      1.63 o 
   6   1   6        0.23        0.81      1.39 o 
   7   1   6        1.45        2.43      1.55 o 
  -5   2   6        0.35       -2.24      2.24 o 
  -4   2   6        4.51        5.82      1.12 o 
  -3   2   6        0.54        1.35      1.07 o 
  -2   2   6       82.67       73.23      1.42 o 
  -1   2   6        8.78        9.01      0.75 o 
   0   2   6        0.70        1.71      0.59 o 
   1   2   6      867.96      873.60      6.23 o 
   2   2   6       72.69       71.57      1.21 o 
   3   2   6        3.22        1.14      0.86 o 
   4   2   6        0.03        2.04      1.68 o 
   5   2   6      139.68      135.86      2.85 o 
   6   2   6        0.42        0.06      1.55 o 
   7   2   6        4.83        1.74      1.50 o 
  -6   3   6        1.20        8.01      2.67 o 
  -5   3   6        0.09        0.99      2.19 o 
  -4   3   6        0.57       -0.46      2.51 o 
  -3   3   6        9.78       13.90      1.14 o 
  -2   3   6       24.10       19.61      1.50 o 
  -1   3   6       65.27       67.59      0.92 o 
   0   3   6     1052.43     1069.11      2.47 o 
   1   3   6       94.60       88.78      1.43 o 
   2   3   6      156.32      164.87      1.58 o 
   3   3   6       53.72       54.27      1.34 o 
   4   3   6      846.53      817.94      5.69 o 
   5   3   6        1.37       -1.55      1.65 o 
   6   3   6        0.51        4.46      1.66 o 
   7   3   6        5.39       10.13      1.55 o 
  -5   4   6        0.82        3.79      2.27 o 
  -4   4   6        5.50        4.93      1.20 o 
  -3   4   6       78.44       92.47      5.43 o 
  -2   4   6       16.24       14.75      1.09 o 
  -1   4   6      614.09      633.96      2.26 o 
   0   4   6      104.08       99.84      2.89 o 
   1   4   6       11.95       11.73      0.84 o 
   2   4   6       90.34       88.15      1.29 o 
   3   4   6      830.56      783.54      5.29 o 
   4   4   6        0.70        3.21      1.67 o 
   5   4   6        0.22       -1.43      1.58 o 
   6   4   6       10.83       16.75      1.87 o 
   7   4   6        1.00        1.42      1.34 o 
  -4   5   6       27.89       29.98      1.96 o 
  -3   5   6      136.57      136.18      4.47 o 
  -2   5   6       68.40       65.76      3.04 o 
  -1   5   6        0.03       -0.60      0.60 o 
   0   5   6       29.02       27.08      1.00 o 
   1   5   6      374.51      362.89      3.05 o 
   2   5   6       28.96       22.21      0.95 o 
   3   5   6       23.71       21.86      1.94 o 
   4   5   6       10.30       15.45      1.89 o 
   5   5   6        1.67        5.30      1.72 o 
   6   5   6        1.37       -1.64      1.67 o 
   7   5   6        0.31       -1.30      1.30 o 
  -5   6   6        2.87        7.65      2.28 o 
  -4   6   6       47.31       46.21      2.41 o 
  -3   6   6        1.44        2.45      1.10 o 
  -2   6   6       26.91       25.01      1.13 o 
  -1   6   6        2.28        1.96      1.57 o 
   0   6   6      757.98      765.94      3.29 o 
   1   6   6        4.03        2.95      0.87 o 
   2   6   6       26.57       26.86      1.12 o 
   3   6   6      157.23      165.26      2.96 o 
   4   6   6        7.57        8.04      1.71 o 
   5   6   6        1.17        1.92      1.83 o 
   6   6   6        2.62        4.48      1.93 o 
  -5   7   6        9.75        6.44      2.22 o 
  -4   7   6        1.98        2.70      1.21 o 
  -3   7   6       33.67       39.09      2.07 o 
  -2   7   6       35.48       27.58      1.98 o 
  -1   7   6      562.26      591.62      4.81 o 
   0   7   6      110.10       96.73      1.53 o 
   1   7   6       15.84       13.76      0.98 o 
   2   7   6      189.74      182.02      2.97 o 
   3   7   6       65.22       63.98      2.27 o 
   4   7   6        6.20        1.63      1.61 o 
   5   7   6        3.82        1.98      1.82 o 
   6   7   6        9.16       15.05      1.97 o 
  -4   8   6       10.13       11.30      1.79 o 
  -3   8   6       12.05        8.81      1.83 o 
  -2   8   6       38.62       34.64      2.11 o 
  -1   8   6       20.06       20.04      1.96 o 
   0   8   6       19.66       16.26      1.09 o 
   1   8   6       43.74       44.39      1.29 o 
   2   8   6       53.48       47.67      1.28 o 
   3   8   6        5.77        0.91      1.60 o 
   4   8   6        0.07        0.55      1.83 o 
   5   8   6       18.37       19.13      2.12 o 
   6   8   6        0.94        1.70      1.91 o 
  -4   9   6        0.13       -1.65      1.65 o 
  -3   9   6        0.06       -1.72      1.72 o 
  -2   9   6        5.96        6.94      1.77 o 
  -1   9   6        9.84       11.11      1.79 o 
   0   9   6        5.65        5.18      0.94 o 
   1   9   6       12.93        8.41      1.00 o 
   2   9   6        0.45        0.35      0.96 o 
   3   9   6       10.56       15.99      1.85 o 
   4   9   6       12.35       12.63      1.92 o 
   5   9   6        2.21        0.67      1.88 o 
  -3  10   6       14.91       21.24      2.22 o 
  -2  10   6       14.04       15.57      1.97 o 
  -1  10   6       47.60       50.59      2.26 o 
   0  10   6        4.18        7.73      1.16 o 
   1  10   6        3.33        5.56      1.09 o 
   2  10   6       48.58       52.40      2.25 o 
   3  10   6        8.27        8.45      4.66 o 
   4  10   6        8.28        4.03      1.83 o 
   5  10   6        0.16        3.36      1.94 o 
  -3  11   6        9.32        7.26      1.91 o 
  -2  11   6       31.93       29.75      2.27 o 
  -1  11   6        0.51       -1.76      1.76 o 
   0  11   6        4.54        6.02      3.89 o 
   1  11   6       70.90       80.98      1.81 o 
   2  11   6        4.58        1.47      1.67 o 
   3  11   6        7.27        3.73      1.91 o 
   4  11   6        4.34       12.48      2.00 o 
  -1  12   6        0.00        6.00      1.75 o 
   0  12   6       23.92       25.61      1.38 o 
   1  12   6        0.13        6.61      1.81 o 
   2  12   6        0.50        3.33      1.82 o 
   3  12   6       11.37        9.05      2.00 o 
  -2  -7   7       18.99       17.64      2.50 o 
  -1  -7   7        0.00        1.22      2.18 o 
   0  -7   7        1.21        1.26      1.91 o 
   1  -7   7       29.21       40.33      2.31 o 
   2  -7   7       69.50       61.10      2.50 o 
   3  -7   7        1.86        8.36      1.91 o 
  -2  -6   7       10.50       17.44      2.37 o 
  -1  -6   7        0.01        2.19      1.88 o 
   0  -6   7       10.13       10.43      1.98 o 
   1  -6   7       33.06       33.38      2.07 o 
   2  -6   7       10.70       11.67      1.96 o 
   3  -6   7        1.24        0.02      1.87 o 
   4  -6   7       13.44       11.98      2.00 o 
  -2  -5   7        1.96        8.71      2.07 o 
  -1  -5   7       44.98       39.90      2.29 o 
   0  -5   7        2.09        1.85      1.66 o 
   1  -5   7        0.00        4.04      1.57 o 
   2  -5   7       14.66       12.55      1.88 o 
   3  -5   7        1.94       -0.70      1.73 o 
   4  -5   7        2.54        9.42      1.93 o 
  -4  -4   7        1.01       -0.11      2.09 o 
  -3  -4   7       11.38       12.22      1.66 o 
  -2  -4   7      160.45      186.13      3.38 o 
  -1  -4   7        0.08       -1.73      1.73 o 
   0  -4   7        0.37        3.45      1.56 o 
   1  -4   7        3.29        5.75      1.66 o 
   2  -4   7       54.13       48.81      2.11 o 
   3  -4   7       29.71       32.99      2.08 o 
   4  -4   7        5.25        5.30      1.90 o 
  -4  -3   7        5.05        9.79      2.24 o 
  -3  -3   7       70.67       64.35      2.24 o 
  -2  -3   7        1.01        4.52      2.35 o 
  -1  -3   7        7.72        3.71      1.57 o 
   0  -3   7       37.19       41.83      1.83 o 
   1  -3   7      155.99      148.65      2.60 o 
   2  -3   7       47.88       54.33      2.09 o 
   3  -3   7        5.58        7.56      1.92 o 
   4  -3   7       38.69       48.34      2.46 o 
   5  -3   7        6.30        3.98      1.93 o 
   6  -3   7       19.46       21.25      2.29 o 
  -5  -2   7        0.86        3.63      2.42 o 
  -4  -2   7        3.78        6.49      2.09 o 
  -3  -2   7        4.36        5.39      1.51 o 
  -2  -2   7       18.98       14.36      1.72 o 
  -1  -2   7      120.00      121.20      2.34 o 
   0  -2   7       53.83       59.81      1.91 o 
   1  -2   7        0.02        1.13      1.43 o 
   2  -2   7       23.13       22.42      1.85 o 
   3  -2   7       25.24       27.49      2.03 o 
   4  -2   7       92.70      103.59      2.82 o 
   5  -2   7       24.02       32.39      2.38 o 
   6  -2   7        9.53        6.00      2.10 o 
  -5  -1   7        0.39        7.51      2.41 o 
  -4  -1   7        4.52        0.61      2.09 o 
  -3  -1   7        0.02       -1.14      1.14 o 
  -2  -1   7      122.31      134.56      2.72 o 
  -1  -1   7       15.04       13.68      1.10 o 
   0  -1   7       19.97       19.76      1.45 o 
   1  -1   7        7.33       11.10      1.40 o 
   2  -1   7        8.53       10.94      1.72 o 
   3  -1   7      197.34      215.79      3.17 o 
   4  -1   7        9.59       11.16      2.06 o 
   5  -1   7       36.55       30.79      2.36 o 
   6  -1   7        0.00        4.17      2.06 o 
  -4   0   7        8.13       12.49      2.19 o 
  -3   0   7       29.27       24.77      2.88 o 
  -2   0   7       47.96       45.17      1.97 o 
  -1   0   7       32.68       29.81      1.91 o 
   0   0   7      146.50      157.99      3.09 o 
   1   0   7       19.06       20.36      1.05 o 
   2   0   7      120.08      122.70      2.01 o 
   3   0   7       28.32       23.40      2.20 o 
   4   0   7       81.94       83.19      5.59 o 
   5   0   7        7.02        3.63      3.38 o 
   6   0   7        0.02        0.40      1.19 o 
  -5   1   7        0.60        2.37      2.21 o 
  -4   1   7        6.20       11.95      2.25 o 
  -3   1   7        2.76        1.86      1.20 o 
  -2   1   7        0.10        0.54      1.45 o 
  -1   1   7      230.82      220.74      3.01 o 
   0   1   7      103.64       94.38      1.27 o 
   1   1   7        4.27        2.76      0.75 o 
   2   1   7       12.80       12.04      0.88 o 
   3   1   7        0.12       -0.98      0.98 o 
   4   1   7      132.44      126.52      2.91 o 
   5   1   7        5.18        5.21      1.74 o 
   6   1   7        0.06        0.21      2.19 o 
   7   1   7        2.15       -0.25      1.40 o 
  -5   2   7        3.48       -1.81      2.35 o 
  -4   2   7        3.91        3.72      1.17 o 
  -3   2   7        9.95        9.48      1.15 o 
  -2   2   7       47.33       50.56      2.02 o 
  -1   2   7       67.88       54.32      1.96 o 
   0   2   7       42.52       46.96      1.69 o 
   1   2   7        3.50        3.90      0.73 o 
   2   2   7        1.65        1.55      0.93 o 
   3   2   7      260.71      250.49      2.12 o 
   4   2   7       95.27       89.46      2.73 o 
   5   2   7       12.14       12.01      1.91 o 
   6   2   7        2.79        3.79      1.80 o 
   7   2   7        7.16        6.65      1.47 o 
  -5   3   7        7.68       14.63      2.56 o 
  -4   3   7       11.59       11.45      2.18 o 
  -3   3   7       17.78       13.68      1.22 o 
  -2   3   7       16.09       14.35      1.13 o 
  -1   3   7       81.69       77.72      1.44 o 
   0   3   7      194.18      180.22      1.78 o 
   1   3   7      142.25      146.01      1.38 o 
   2   3   7      158.18      152.69      2.03 o 
   3   3   7       24.40       22.16      1.08 o 
   4   3   7      141.18      145.08      3.12 o 
   5   3   7        2.60        5.78      1.79 o 
   6   3   7       17.66       13.28      1.95 o 
   7   3   7        0.00        0.12      1.39 o 
  -5   4   7        5.49        0.00      2.21 o 
  -4   4   7        7.05        6.56      1.27 o 
  -3   4   7        0.20       -0.78      1.07 o 
  -2   4   7       13.84       14.94      1.19 o 
  -1   4   7      325.33      318.63      3.37 o 
   0   4   7       28.45       31.49      0.83 o 
   1   4   7       37.63       34.28      2.06 o 
   2   4   7        6.79        7.52      1.73 o 
   3   4   7       37.70       36.63      2.01 o 
   4   4   7        1.52        1.39      1.76 o 
   5   4   7       11.21       12.69      1.87 o 
   6   4   7        7.44        7.35      1.92 o 
   7   4   7        0.00       -1.31      1.31 o 
  -5   5   7        0.02        4.37      2.34 o 
  -4   5   7        5.54        9.91      1.54 o 
  -3   5   7        0.94        1.06      2.14 o 
  -2   5   7      130.25      135.10      4.96 o 
  -1   5   7      149.07      149.19      2.76 o 
   0   5   7      176.54      176.36      3.81 o 
   1   5   7       17.33       14.79      2.03 o 
   2   5   7       19.15       14.71      0.99 o 
   3   5   7       59.69       53.29      2.22 o 
   4   5   7       15.00       16.44      1.82 o 
   5   5   7       15.42       12.89      1.96 o 
   6   5   7       11.76       16.32      2.05 o 
   7   5   7        0.09       -1.24      1.24 o 
  -5   6   7       11.35       17.84      2.43 o 
  -4   6   7        9.96       11.09      2.52 o 
  -3   6   7       15.63       15.90      1.34 o 
  -2   6   7      198.44      212.31      3.24 o 
  -1   6   7       34.08       27.64      2.06 o 
   0   6   7      165.66      149.90      2.71 o 
   1   6   7       13.02       11.61      0.99 o 
   2   6   7      171.60      159.95      6.78 o 
   3   6   7        1.44        2.84      1.70 o 
   4   6   7        0.59       -0.39      1.74 o 
   5   6   7       56.10       59.17      2.58 o 
   6   6   7        3.19        3.07      1.80 o 
  -4   7   7        8.80       10.44      1.71 o 
  -3   7   7       26.18       23.81      2.03 o 
  -2   7   7       17.83       15.51      1.93 o 
  -1   7   7      148.36      142.78      2.95 o 
   0   7   7       25.73       22.37      3.73 o 
   1   7   7       63.45       55.85      3.30 o 
   2   7   7        0.96        0.54      2.18 o 
   3   7   7       17.72       23.05      1.93 o 
   4   7   7       33.93       33.76      2.24 o 
   5   7   7       18.24       20.07      2.23 o 
   6   7   7        0.60        2.62      1.83 o 
  -4   8   7        5.30        4.07      1.72 o 
  -3   8   7       19.16       17.67      1.96 o 
  -2   8   7        5.09        5.97      1.71 o 
  -1   8   7       14.61        9.25      1.67 o 
   0   8   7       22.76       21.93      2.08 o 
   1   8   7        0.04       -0.06      0.96 o 
   2   8   7       13.19       18.56      1.13 o 
   3   8   7       11.06       10.25      1.85 o 
   4   8   7       19.55       13.43      2.11 o 
   5   8   7        0.45       -0.41      1.83 o 
   6   8   7        3.82        6.66      2.21 o 
  -4   9   7        1.65        3.32      1.77 o 
  -3   9   7        5.21        4.82      1.75 o 
  -2   9   7        3.52        1.59      1.68 o 
  -1   9   7        9.16        4.58      1.65 o 
   0   9   7        6.23        3.88      0.94 o 
   1   9   7       15.82       15.16      1.46 o 
   2   9   7       42.38       43.21      3.74 o 
   3   9   7        6.64        5.28      1.82 o 
   4   9   7        1.43       -1.90      1.90 o 
   5   9   7       12.13       16.11      2.29 o 
  -3  10   7        5.72       -0.19      1.92 o 
  -2  10   7        1.10       -0.65      1.79 o 
  -1  10   7       25.01       24.85      2.09 o 
   0  10   7       24.35       31.87      1.30 o 
   1  10   7       68.88       66.69      2.97 o 
   2  10   7        2.73        0.77      1.29 o 
   3  10   7        9.61        3.34      1.63 o 
   4  10   7       33.63       39.19      2.38 o 
   5  10   7       14.24        1.88      2.12 o 
  -2  11   7       18.70       18.66      2.18 o 
  -1  11   7       11.31       13.55      2.04 o 
   0  11   7       23.27       23.37      5.16 o 
   1  11   7        0.15        0.28      1.13 o 
   2  11   7        4.37       11.63      1.83 o 
   3  11   7       59.73       60.23      2.58 o 
   4  11   7        5.90        4.07      1.89 o 
   0  12   7        2.00       -0.88      1.74 o 
   1  12   7        4.59        8.17      4.44 o 
   2  12   7       62.29       72.98      2.75 o 
   3  12   7        0.74        3.87      1.71 o 
  -1  -6   8       16.44       22.43      2.32 o 
   0  -6   8        5.61       10.53      2.03 o 
   1  -6   8        2.74        5.61      1.84 o 
   2  -6   8        5.34       -1.87      1.87 o 
   3  -6   8        1.29       -1.81      1.81 o 
  -1  -5   8       15.83       13.90      2.13 o 
   0  -5   8        0.39       -1.21      1.75 o 
   1  -5   8       28.16       26.65      1.99 o 
   2  -5   8        2.32        2.85      1.85 o 
   3  -5   8        3.73        6.82      1.94 o 
   4  -5   8        7.05        4.84      1.95 o 
  -3  -4   8        0.38       -0.91      1.46 o 
  -2  -4   8       25.07       22.30      2.05 o 
  -1  -4   8        7.46        3.30      1.83 o 
   0  -4   8       31.33       32.85      2.01 o 
   1  -4   8       10.71        4.30      1.61 o 
   2  -4   8        0.38       -0.19      1.68 o 
   3  -4   8       36.97       41.84      2.26 o 
   4  -4   8        0.03       -0.16      1.89 o 
   5  -4   8        6.67        7.72      2.03 o 
  -3  -3   8       17.90       23.47      1.82 o 
  -2  -3   8        4.39       10.24      1.85 o 
  -1  -3   8        5.56        3.67      1.67 o 
   0  -3   8       21.44       21.58      1.72 o 
   1  -3   8       51.60       45.31      2.00 o 
   2  -3   8       25.30       26.65      1.90 o 
   3  -3   8        1.30        3.20      1.79 o 
   4  -3   8       26.13       29.73      2.25 o 
   5  -3   8        4.79       12.25      2.17 o 
  -4  -2   8        2.18        4.09      2.03 o 
  -3  -2   8        1.28        2.46      1.58 o 
  -2  -2   8        0.50        0.69      1.70 o 
  -1  -2   8        5.63        8.95      1.84 o 
   0  -2   8       53.05       49.66      1.77 o 
   1  -2   8       88.20       87.91      2.16 o 
   2  -2   8        1.62        3.84      1.65 o 
   3  -2   8       30.57       32.64      2.13 o 
   4  -2   8      104.29      106.24      2.92 o 
   5  -2   8       32.76       35.37      2.45 o 
   6  -2   8        0.62        9.55      2.23 o 
  -4  -1   8        1.75       -2.10      2.10 o 
  -3  -1   8        0.91       -1.20      1.20 o 
  -2  -1   8       25.05       20.64      1.92 o 
  -1  -1   8       13.05       12.90      1.90 o 
   0  -1   8      130.55      133.21      1.78 o 
   1  -1   8       13.04        9.40      1.46 o 
   2  -1   8       14.96       13.02      1.69 o 
   3  -1   8      140.86      148.47      2.84 o 
   4  -1   8       19.45       23.97      2.25 o 
   5  -1   8        7.92        5.96      2.16 o 
  -4   0   8        0.92        3.52      2.19 o 
  -3   0   8       19.08       21.23      1.35 o 
  -2   0   8       74.70       72.72      2.38 o 
  -1   0   8       35.10       40.80      2.13 o 
   0   0   8       54.55       57.10      2.42 o 
   1   0   8       40.95       43.17      1.28 o 
   2   0   8       25.45       24.48      1.25 o 
   3   0   8       14.26       13.41      2.40 o 
   4   0   8       65.16       59.35      1.79 o 
   5   0   8       11.93        7.69      2.21 o 
   6   0   8        0.91        0.19      2.05 o 
  -5   1   8        1.61       -0.26      2.27 o 
  -4   1   8        6.26        4.99      2.24 o 
  -3   1   8       15.03       15.30      1.66 o 
  -2   1   8        7.26        5.74      1.56 o 
  -1   1   8       84.72       83.81      2.49 o 
   0   1   8      129.50      141.11      2.90 o 
   1   1   8       95.51       91.37      3.28 o 
   2   1   8       12.41       12.10      0.96 o 
   3   1   8       59.53       57.46      1.26 o 
   4   1   8      178.28      164.23      2.27 o 
   5   1   8        0.17        5.37      1.82 o 
   6   1   8        2.56        0.61      1.02 o 
  -5   2   8        0.19       -0.72      2.29 o 
  -4   2   8        0.13       -1.31      1.31 o 
  -3   2   8        9.57        4.85      1.19 o 
  -2   2   8        3.78        4.69      1.12 o 
  -1   2   8      182.12      163.17      2.90 o 
   0   2   8      257.87      251.69      9.34 o 
   1   2   8       35.85       35.96      0.92 o 
   2   2   8       10.83       11.84      0.91 o 
   3   2   8      298.94      294.08      2.48 o 
   4   2   8       38.70       36.57      2.21 o 
   5   2   8        4.56        2.83      1.82 o 
  -5   3   8        1.36       -0.77      2.36 o 
  -4   3   8        0.98        4.28      1.74 o 
  -3   3   8        2.20       -0.68      1.17 o 
  -2   3   8       51.27       46.32      1.42 o 
  -1   3   8      114.05      125.18      1.74 o 
   0   3   8        0.30        0.36      0.97 o 
   1   3   8        0.19       -0.99      0.99 o 
   2   3   8       99.48      101.82      1.62 o 
   3   3   8      150.86      131.78      3.96 o 
   4   3   8        1.20       -1.66      1.66 o 
   5   3   8        1.79       -0.56      1.83 o 
   6   3   8        9.41        9.46      2.06 o 
  -5   4   8        2.53       -0.19      2.42 o 
  -4   4   8        0.14        5.48      1.50 o 
  -3   4   8        4.90        5.50      1.23 o 
  -2   4   8        2.71        1.93      2.41 o 
  -1   4   8       85.47       84.59      2.39 o 
   0   4   8        2.49        1.18      0.98 o 
   1   4   8      159.67      153.05      1.81 o 
   2   4   8       15.34        8.26      1.00 o 
   3   4   8        1.26       -1.83      1.83 o 
   4   4   8        2.74        0.41      1.73 o 
   5   4   8        6.09        6.67      1.88 o 
   6   4   8        4.61        6.24      1.92 o 
  -4   5   8        7.94        8.19      1.34 o 
  -3   5   8        0.88       -0.49      1.31 o 
  -2   5   8       32.55       31.96      2.02 o 
  -1   5   8      138.86      132.84      2.79 o 
   0   5   8      287.68      287.57      9.08 o 
   1   5   8       24.99       22.34      1.12 o 
   2   5   8       18.21       12.33      1.07 o 
   3   5   8       12.03       11.52      1.77 o 
   4   5   8        0.95       -0.11      1.74 o 
   5   5   8       69.23       73.15      2.75 o 
   6   5   8        2.12       -1.85      1.85 o 
  -4   6   8        0.00        1.80      3.93 o 
  -3   6   8        9.10       12.18      1.88 o 
  -2   6   8      144.82      142.00      2.95 o 
  -1   6   8      171.41      189.56      3.17 o 
   0   6   8       25.17       26.29      1.20 o 
   1   6   8        7.82        7.01      1.05 o 
   2   6   8       65.44       69.55      1.46 o 
   3   6   8       10.63       10.52      1.75 o 
   4   6   8       54.44       54.12      2.44 o 
   5   6   8       19.50       23.01      2.24 o 
   6   6   8        0.33        4.18      2.04 o 
  -4   7   8        3.54       -0.97      1.67 o 
  -3   7   8       22.15       20.04      1.99 o 
  -2   7   8        4.34        7.49      1.74 o 
  -1   7   8        8.63       11.42      1.81 o 
   0   7   8        1.38        2.36      1.02 o 
   1   7   8      136.48      137.16      3.38 o 
   2   7   8        0.41        4.40      1.17 o 
   3   7   8        0.52        3.31      1.85 o 
   4   7   8       18.48       21.56      2.31 o 
   5   7   8        0.47        3.52      2.05 o 
   6   7   8        6.46        4.17      2.03 o 
  -4   8   8        1.94        4.49      1.83 o 
  -3   8   8        3.67        1.05      1.72 o 
  -2   8   8        0.11       -1.53      1.71 o 
  -1   8   8        4.95        7.03      1.70 o 
   0   8   8       16.16       17.83      2.17 o 
   1   8   8       20.11       22.18      2.31 o 
   2   8   8       10.54       12.12      2.58 o 
   3   8   8        0.35        2.39      1.79 o 
   4   8   8        3.77        5.89      1.98 o 
   5   8   8       11.54       14.21      2.36 o 
  -3   9   8        0.01       -0.02      1.79 o 
  -2   9   8       13.03       19.04      1.99 o 
  -1   9   8        0.18        1.56      1.65 o 
   0   9   8       23.65       29.26      1.95 o 
   1   9   8        1.32        0.75      2.31 o 
   2   9   8        1.90        0.52      1.69 o 
   3   9   8        4.84       -1.72      1.72 o 
   4   9   8       10.06       10.08      2.23 o 
   5   9   8        0.44        2.34      2.25 o 
  -3  10   8        6.48        9.99      2.02 o 
  -2  10   8        0.72        1.70      1.86 o 
  -1  10   8        4.17        1.37      1.80 o 
   1  10   8       36.06       39.90      1.42 o 
   2  10   8        6.34        7.96      1.81 o 
   3  10   8        5.39        2.46      1.92 o 
  -2  11   8        1.28       -1.89      1.89 o 
  -1  11   8        3.87        3.85      1.85 o 
   0  11   8       15.46       11.60      1.84 o 
   1  11   8       11.89       11.44      1.23 o 
   2  11   8        3.14        3.25      1.73 o 
   3  11   8        2.35        8.46      2.00 o 
   0  12   8       12.87       21.05      2.06 o 
   1  12   8        1.27        0.11      1.84 o 
   2  12   8       11.62        8.14      1.78 o 
  -1  -5   9       12.70       21.22      2.35 o 
   0  -5   9        0.04        0.16      1.88 o 
   1  -5   9        8.16        8.44      1.91 o 
   2  -5   9        1.09       -0.83      1.80 o 
  -2  -4   9        1.22        2.61      1.77 o 
  -1  -4   9        3.25        3.34      1.82 o 
   0  -4   9       34.98       33.01      2.13 o 
   1  -4   9        1.25        1.52      1.63 o 
   2  -4   9        7.25        3.01      1.78 o 
   3  -4   9       13.91       13.78      2.03 o 
   4  -4   9        2.32        9.61      2.03 o 
  -3  -3   9        0.08        1.21      1.59 o 
  -2  -3   9        1.77       -0.48      1.68 o 
  -1  -3   9       17.81       21.01      2.16 o 
   0  -3   9        2.70        7.66      1.66 o 
   1  -3   9        1.44       -0.39      1.65 o 
   2  -3   9        2.87        5.25      1.76 o 
   3  -3   9       20.91       25.92      2.06 o 
   4  -3   9       36.44       38.56      2.38 o 
   5  -3   9        0.36       -0.69      1.99 o 
  -3  -2   9        0.20        0.00      1.64 o 
  -2  -2   9        0.62        7.07      1.86 o 
  -1  -2   9       22.36       25.56      2.08 o 
   0  -2   9        0.40       -0.44      1.12 o 
   1  -2   9        0.11       -1.52      1.52 o 
   2  -2   9        0.06        0.44      1.58 o 
   3  -2   9       57.67       65.50      2.38 o 
   4  -2   9        5.56        6.09      2.02 o 
   5  -2   9        5.59        5.52      2.07 o 
  -3  -1   9        0.27        0.21      1.53 o 
  -2  -1   9       10.45       14.53      1.90 o 
  -1  -1   9        7.15       12.01      1.97 o 
   0  -1   9       24.89       24.24      2.11 o 
   1  -1   9        5.04        5.15      1.15 o 
   2  -1   9      104.73      110.17      3.54 o 
   3  -1   9       48.23       51.00      2.26 o 
   4  -1   9        0.07       -0.67      1.90 o 
   5  -1   9        5.88       11.35      2.18 o 
  -4   0   9        0.76        5.04      2.24 o 
  -3   0   9        0.71        1.04      2.33 o 
  -2   0   9       10.12        5.18      1.81 o 
  -1   0   9        5.01        5.24      1.94 o 
   0   0   9      141.57      141.63      3.13 o 
   1   0   9       35.85       36.89      2.68 o 
   2   0   9       24.03       25.90      1.67 o 
   3   0   9       47.53       43.63      1.49 o 
   4   0   9       62.32       77.67      2.61 o 
   5   0   9        2.79       -1.02      2.04 o 
   6   0   9        6.62        4.97      2.08 o 
  -4   1   9        0.75        3.17      2.25 o 
  -3   1   9        1.17        1.62      1.56 o 
  -2   1   9        2.35        0.08      1.64 o 
  -1   1   9      166.67      160.14      3.16 o 
   0   1   9        0.10        0.92      1.79 o 
   1   1   9       13.51       14.61      1.86 o 
   2   1   9       44.44       42.86      1.88 o 
   3   1   9      168.72      187.26      6.60 o 
   4   1   9        8.87        5.17      1.42 o 
   5   1   9        0.45       -0.40      2.45 o 
   6   1   9       10.98        8.55      2.55 o 
  -4   2   9        0.18       -2.15      2.15 o 
  -3   2   9        2.71        1.41      1.78 o 
  -2   2   9       26.43       27.76      1.37 o 
  -1   2   9       32.11       26.84      2.07 o 
   0   2   9       75.40       73.47      2.41 o 
   1   2   9       37.76       34.82      1.41 o 
   2   2   9      138.53      144.44      1.92 o 
   3   2   9        1.89        0.14      0.95 o 
   4   2   9        0.00       -1.59      1.82 o 
   5   2   9       27.58       26.82      2.31 o 
   6   2   9        3.44       13.32      2.08 o 
  -4   3   9        0.22        1.61      3.54 o 
  -3   3   9        2.43        1.06      1.23 o 
  -2   3   9       24.04       20.41      1.32 o 
  -1   3   9        6.99        4.05      1.26 o 
   0   3   9       76.90       64.78      2.67 o 
   1   3   9        6.44        4.65      1.09 o 
   2   3   9        5.23        4.17      1.14 o 
   3   3   9        6.92        4.17      1.61 o 
   4   3   9       13.26       17.69      2.01 o 
   5   3   9        1.51        0.47      2.06 o 
   6   3   9        0.24        3.35      2.06 o 
  -4   4   9        6.79        7.11      2.79 o 
  -3   4   9        8.59        9.69      4.79 o 
  -2   4   9       13.04        7.93      2.11 o 
  -1   4   9       70.40       60.45      2.24 o 
   0   4   9        0.71        0.67      1.61 o 
   1   4   9        0.17       -1.03      1.03 o 
   2   4   9        2.23        2.44      1.16 o 
   3   4   9       31.21       30.41      2.12 o 
   4   4   9        6.58        5.64      1.90 o 
   5   4   9        0.17       -0.22      1.91 o 
   6   4   9        1.40       -2.05      2.05 o 
  -4   5   9       12.69       15.84      3.65 o 
  -3   5   9        6.69        7.04      1.83 o 
  -2   5   9       20.26       23.41      1.99 o 
  -1   5   9        1.07        0.66      1.78 o 
   0   5   9       71.73       69.12      1.51 o 
   1   5   9       84.78       85.20      5.33 o 
   2   5   9      127.79      118.65      1.78 o 
   3   5   9        0.14       -0.28      1.72 o 
   4   5   9        5.66        2.17      1.78 o 
   5   5   9       41.12       41.76      2.57 o 
   6   5   9        0.00        5.37      2.13 o 
  -4   6   9        0.14        8.59      1.78 o 
  -3   6   9        4.32        1.35      1.63 o 
  -2   6   9        0.00        3.23      1.80 o 
  -1   6   9       83.10       77.70      2.56 o 
   0   6   9      152.56      153.72      1.98 o 
   1   6   9       26.41       21.76      1.23 o 
   2   6   9        0.00       -0.99      0.99 o 
   3   6   9       12.44       11.05      1.85 o 
   4   6   9       69.51       74.51      2.65 o 
   5   6   9        0.84        4.99      2.11 o 
   6   6   9        1.61       -2.02      2.02 o 
  -3   7   9        3.35        6.00      1.83 o 
  -2   7   9       15.94       18.11      1.88 o 
  -1   7   9       23.50       24.69      1.88 o 
   0   7   9        7.38        7.58      1.69 o 
   1   7   9        1.88        2.70      1.48 o 
   2   7   9       10.54       13.92      1.88 o 
   3   7   9       24.91       33.55      2.10 o 
   4   7   9        0.80        1.70      1.91 o 
   5   7   9        0.13       -1.93      2.00 o 
  -3   8   9        1.08       -1.88      1.88 o 
  -2   8   9        3.31        7.19      1.83 o 
  -1   8   9       20.37       24.51      1.98 o 
   0   8   9        0.08        1.37      1.63 o 
   1   8   9       58.71       69.46      4.05 o 
   2   8   9       14.27       14.75      1.71 o 
   3   8   9        0.09        0.20      1.76 o 
   4   8   9        9.79       11.00      2.19 o 
   5   8   9       21.32       33.27      2.66 o 
  -3   9   9        3.70        6.78      1.96 o 
  -2   9   9        5.14        2.84      1.71 o 
  -1   9   9        7.82        2.97      1.88 o 
   0   9   9       68.09       65.09      2.47 o 
   1   9   9        8.09        4.35      2.70 o 
   2   9   9        0.24        0.61      1.04 o 
   3   9   9       25.56       27.44      2.41 o 
   4   9   9       16.93       24.92      2.56 o 
   5   9   9        1.82       -1.99      1.99 o 
  -2  10   9        0.91       -1.20      1.82 o 
  -1  10   9        4.05        6.34      1.75 o 
   0  10   9        2.59        0.50      1.77 o 
   1  10   9        1.97        0.30      1.49 o 
   2  10   9       27.12       26.81      2.28 o 
   3  10   9       16.84       19.13      2.31 o 
   4  10   9        1.96        0.62      2.05 o 
  -1  11   9        0.02        3.72      1.83 o 
   0  11   9        3.90        6.64      1.94 o 
   1  11   9       38.76       47.76     12.87 o 
   2  11   9       22.31        8.37      1.88 o 
   1  -4  10        0.87       -0.85      1.67 o 
   2  -4  10        0.75        3.94      1.77 o 
  -1  -3  10        0.78        1.72      1.82 o 
   0  -3  10        4.38        5.47      1.99 o 
   1  -3  10        3.94        1.57      1.60 o 
   2  -3  10        6.34        0.17      1.68 o 
   4  -3  10       15.80       21.62      2.21 o 
  -2  -2  10        0.00       -0.19      1.82 o 
  -1  -2  10       13.04       10.17      2.00 o 
   0  -2  10        3.02        2.51      1.89 o 
   1  -2  10        4.47        2.95      1.20 o 
   2  -2  10        0.11        3.69      1.72 o 
   3  -2  10       28.51       38.32      2.12 o 
   4  -2  10        0.58        0.95      1.90 o 
  -3  -1  10        0.74        0.17      2.21 o 
  -2  -1  10        4.24        3.40      1.85 o 
  -1  -1  10       18.50       19.03      2.24 o 
   0  -1  10        1.45        0.72      1.93 o 
   1  -1  10        0.59       -1.17      1.89 o 
   2  -1  10       50.39       54.65      1.59 o 
   3  -1  10       16.92       18.65      1.37 o 
   4  -1  10        0.01        5.52      1.94 o 
   5  -1  10        4.47       -1.33      2.06 o 
  -3   0  10        0.56        3.45      5.42 o 
  -2   0  10        6.32        5.55      1.88 o 
  -1   0  10        0.96       -0.13      1.98 o 
   0   0  10       41.36       47.83      2.48 o 
   1   0  10       78.43       86.57      2.76 o 
   2   0  10       81.67       90.13      1.74 o 
   3   0  10        0.80        4.51      3.55 o 
   4   0  10       16.67        8.97      2.00 o 
   5   0  10        3.34        7.77      2.10 o 
  -3   1  10        0.56        2.13      1.91 o 
  -2   1  10        0.20        1.25      2.11 o 
  -1   1  10      117.52      120.74      3.06 o 
   0   1  10        4.14       -0.49      1.94 o 
   1   1  10       71.26       77.81      2.66 o 
   2   1  10       23.11       25.29      2.12 o 
   3   1  10       59.55       63.14      1.58 o 
   4   1  10        5.18        8.36      1.48 o 
   5   1  10        8.83        7.44      4.10 o 
  -3   2  10        0.02       -1.22      1.22 o 
  -2   2  10       35.99       36.39      1.57 o 
  -1   2  10       13.09        7.38      1.98 o 
   0   2  10        6.63        7.73      1.91 o 
   1   2  10       33.03       31.07      2.14 o 
   2   2  10       63.42       66.58      3.69 o 
   3   2  10        8.72        5.21      1.67 o 
   4   2  10        0.15        0.52      2.62 o 
   5   2  10       13.02       14.43      1.95 o 
  -3   3  10        3.71        3.34      1.29 o 
  -2   3  10       12.39        8.51      1.32 o 
  -1   3  10        0.01       -0.64      1.16 o 
   0   3  10       49.75       52.59      2.35 o 
   1   3  10       12.72       12.00      2.00 o 
   2   3  10        0.43       -1.68      1.68 o 
   3   3  10        4.11        0.84      0.92 o 
   4   3  10        6.12        1.59      2.11 o 
   5   3  10        9.74       -0.33      1.97 o 
  -3   4  10        2.92        6.12      1.74 o 
  -2   4  10        0.15       -1.02      1.68 o 
  -1   4  10       49.11       47.42      2.19 o 
   0   4  10        4.87        1.93      1.75 o 
   1   4  10       19.04       17.99      2.72 o 
   2   4  10        1.75        1.04      1.09 o 
   3   4  10        2.94        0.91      1.81 o 
   4   4  10       43.01       35.08      2.46 o 
   5   4  10        1.92        1.98      2.06 o 
   6   4  10        0.02        6.56      2.21 o 
  -3   5  10        0.05       -1.69      1.69 o 
  -2   5  10       26.57       30.15      2.05 o 
  -1   5  10        1.23        0.48      1.65 o 
   0   5  10       11.44        8.23      1.77 o 
   1   5  10        8.08        7.61      1.29 o 
   2   5  10       27.50       30.68      1.34 o 
   3   5  10       17.30       22.22      1.98 o 
   4   5  10        6.55        6.75      2.13 o 
   5   5  10        2.85        6.73      2.04 o 
  -3   6  10       11.98       11.41      1.87 o 
  -2   6  10       10.51        9.05      1.94 o 
  -1   6  10        5.73        2.61      1.74 o 
   0   6  10       39.85       43.34      2.08 o 
   1   6  10       25.61       22.32      3.87 o 
   2   6  10       17.78       22.03      3.69 o 
   3   6  10        4.41        5.62      1.74 o 
   4   6  10        3.57        0.99      1.96 o 
   5   6  10        9.42        7.20      2.22 o 
  -3   7  10        0.39        4.68      1.79 o 
  -2   7  10        4.29        1.29      1.66 o 
  -1   7  10       13.06       15.39      1.89 o 
   0   7  10       11.17       18.17      1.86 o 
   1   7  10       32.78       33.50      2.28 o 
   2   7  10        1.57        3.97      2.96 o 
   3   7  10        0.08       -1.32      1.84 o 
   4   7  10       19.24       28.89      2.52 o 
   5   7  10       20.41       29.48      2.59 o 
  -2   8  10        3.04        4.15      1.77 o 
  -1   8  10       26.35       28.06      2.14 o 
   0   8  10       10.36        9.37      1.91 o 
   1   8  10       14.43       17.05      1.24 o 
   2   8  10        2.06        4.90      1.63 o 
   3   8  10       23.68       30.62      2.33 o 
   4   8  10       12.12       10.46      2.26 o 
   5   8  10        2.94       -2.11      2.11 o 
  -2   9  10        2.18       -0.92      1.83 o 
  -1   9  10        0.03        1.41      1.71 o 
   0   9  10       19.85       23.89      2.09 o 
   1   9  10        1.45        1.40      3.36 o 
   2   9  10       32.81       29.65      1.48 o 
   4   9  10        0.01        5.17      2.03 o 
  -1  10  10        2.58        4.96      1.79 o 
   0  10  10        5.37        7.31      1.95 o 
   1  10  10       25.09       27.69      2.27 o 
   2  10  10        0.01        6.33      2.04 o 
   3  10  10        0.87        2.53      1.92 o 
   0  11  10        8.02        2.81      2.00 o 
   1  11  10        0.96       -1.81      1.81 o 
   2  11  10        0.07        3.59      1.95 o 
   0  -2  11        0.35       -0.47      1.86 o 
   1  -2  11       31.32       34.37      2.41 o 
   2  -2  11        1.36        5.99      2.01 o 
   3  -2  11        2.77        6.01      1.85 o 
  -1  -1  11        8.28        9.52      2.07 o 
   0  -1  11       29.33       34.69      2.47 o 
   1  -1  11        2.36        2.53      2.02 o 
   2  -1  11        5.06        0.58      1.90 o 
   3  -1  11       13.75       17.13      3.48 o 
   4  -1  11        2.50        3.96      1.83 o 
  -2   0  11        7.72       10.34      2.00 o 
  -1   0  11        7.49        6.48      2.10 o 
   0   0  11        7.23        7.22      2.05 o 
   1   0  11        1.20        2.94      2.11 o 
   2   0  11       54.77       55.11      2.79 o 
   3   0  11       27.41       28.63      1.39 o 
   4   0  11        8.10       12.81      2.01 o 
  -2   1  11        1.88       -1.26      1.26 o 
  -1   1  11        7.74       10.80      2.05 o 
   0   1  11        0.00       -1.37      1.99 o 
   1   1  11       94.31      108.24      3.10 o 
   2   1  11       41.63       49.37      2.52 o 
   3   1  11       18.36       20.31      2.33 o 
   4   1  11       14.25        9.20      1.93 o 
   5   1  11        4.05       11.19      2.06 o 
  -2   2  11        6.28        9.71      2.84 o 
  -1   2  11        4.31        2.61      1.89 o 
   0   2  11       31.17       31.83      2.26 o 
   1   2  11        2.66        3.21      2.00 o 
   2   2  11       16.61       13.60      2.25 o 
   3   2  11        6.97        2.92      1.22 o 
   4   2  11        0.03        3.81      1.95 o 
  -2   3  11        6.56        3.85      1.79 o 
  -1   3  11        3.44        4.24      1.79 o 
   0   3  11       21.25       21.26      2.12 o 
   1   3  11        0.73       -1.56      1.56 o 
   2   3  11        8.10        8.27      6.83 o 
   3   3  11        0.13        0.70      1.90 o 
   4   3  11        4.61        2.47      1.37 o 
   5   3  11        5.96        7.53      1.56 o 
  -2   4  11       10.46        9.38      1.96 o 
  -1   4  11        6.99       10.74      1.79 o 
   0   4  11       13.13       11.22      1.95 o 
   1   4  11       43.28       38.88      2.32 o 
   2   4  11        4.01        2.77      1.15 o 
   3   4  11        2.75        1.95      1.76 o 
   4   4  11       13.23       16.10      2.29 o 
   5   4  11        0.17       -1.66      2.19 o 
  -2   5  11        6.97       10.25      1.96 o 
  -1   5  11        3.13        0.45      1.66 o 
   0   5  11       15.79       14.55      1.91 o 
   1   5  11        0.28        4.16      1.21 o 
   2   5  11        1.11        4.69      1.55 o 
   3   5  11        9.89        5.98      1.89 o 
   4   5  11        8.37        2.02      1.94 o 
   5   5  11        7.19        2.21      2.10 o 
  -2   6  11        0.66       -1.65      1.75 o 
  -1   6  11        0.94        0.28      1.65 o 
   0   6  11        2.16        2.34      1.71 o 
   1   6  11        0.08       -0.69      1.11 o 
   2   6  11       10.71       19.05      1.27 o 
   3   6  11        9.07        8.11      1.83 o 
   4   6  11       10.33       13.70      2.33 o 
   5   6  11        4.28       13.92      2.46 o 
  -2   7  11        0.01       -0.63      1.69 o 
  -1   7  11        0.62        5.43      1.85 o 
   0   7  11        0.61        1.14      1.80 o 
   1   7  11       37.64       37.57      2.76 o 
   2   7  11        0.35       -0.61      1.47 o 
   3   7  11        4.82        2.39      1.90 o 
   4   7  11        8.42        5.78      2.08 o 
  -1   8  11        3.99        4.19      1.72 o 
   0   8  11       30.81       25.78      2.06 o 
   1   8  11       22.55       22.21      1.88 o 
   2   8  11        0.17       -0.90      2.61 o 
   3   8  11       12.24       17.33      2.26 o 
   4   8  11        6.99       15.91      2.31 o 
  -1   9  11        3.34        4.22      1.87 o 
   0   9  11       15.81       20.14      2.06 o 
   1   9  11        6.19       10.47      1.93 o 
   2   9  11       16.75       15.77      4.52 o 
   3   9  11        2.14       -1.72      1.72 o 
   0  10  11        6.22        1.45      1.93 o 
   1  10  11       17.01       11.36      1.97 o 
   2  10  11        0.03        9.12      1.96 o 
   0   0  12       10.61       11.43      2.27 o 
   1   0  12        6.39       11.95      2.25 o 
   2   0  12       10.33       13.19      2.15 o 
   3   0  12       10.87       15.65      2.00 o 
  -1   1  12        2.43        1.33      1.94 o 
   0   1  12        0.77        1.95      1.95 o 
   1   1  12       15.53       12.36      2.29 o 
   2   1  12       23.60       17.32      2.28 o 
   3   1  12       13.66       12.98      1.12 o 
  -1   2  12        0.15       -0.19      1.94 o 
   0   2  12        8.11        6.15      2.11 o 
   1   2  12        0.01        2.29      2.11 o 
   2   2  12       18.63       22.18      2.17 o 
   3   2  12        9.64       12.44      1.92 o 
  -1   3  12        5.69        4.94      1.92 o 
   0   3  12       23.21       33.51      2.37 o 
   1   3  12        1.92       -0.97      1.90 o 
   2   3  12       13.65        7.21      1.33 o 
   3   3  12        5.54       -0.35      2.03 o 
   4   3  12        9.85       10.53      2.32 o 
  -1   4  12        5.10        8.55      1.97 o 
   0   4  12        4.48        0.93      1.76 o 
   1   4  12        6.03        2.54      2.25 o 
   2   4  12        4.06        7.78      2.74 o 
   3   4  12       19.22       19.59      2.32 o 
  -1   5  12        0.56       -1.70      1.70 o 
   0   5  12        1.47        2.23      1.80 o 
   1   5  12        3.38        8.56      1.82 o 
   2   5  12        8.54       11.67      4.60 o 
   3   5  12        0.00        2.78      2.01 o 
   4   5  12        0.04        4.82      2.03 o 
  -1   6  12        0.06        2.50      1.81 o 
   0   6  12        8.01       10.91      1.90 o 
   1   6  12        0.04        1.60      1.63 o 
   2   6  12        0.47       -0.19      1.55 o 
   4   6  12       27.68       20.54      2.38 o 
  -1   7  12        5.02        7.53      1.92 o 
   0   7  12        0.20       -0.98      1.81 o 
   1   7  12        1.47       -0.68      1.65 o 
   2   7  12        5.23        8.16      5.94 o 
   3   7  12       35.59       45.47      2.62 o 
   0   8  12        4.02        3.36      1.77 o 
   1   8  12       20.48       17.67      1.92 o 
   2   8  12       18.66       13.17      3.39 o 
   1   3  13        2.93        4.63      2.08 o 
   2   3  13       13.85       12.32      2.03 o 
   1   4  13        5.64        0.10      1.87 o 
   2   4  13        2.00       -0.52      1.73 o 
   1   5  13        5.22       14.05      2.03 o 
   2   5  13        1.50        7.75      2.58 o 
                                                 
